# Supplementary material for: catena-Poly[[diaquaterbium(III)]-tetrakis(μ2-pyridine-4-carboxylato-κ2 O:O′)-[diaquaterbium(III)]-bis(μ2-pyridine-4-carboxylato-κ2 O:O′)]
Source: Acta Crystallogr Sect E Struct Rep Online. 2011 Sep 30;67(Pt 10):m1439–40. doi: 10.1107/S1600536811038487 (PMC3201511; doi:10.1107/S1600536811038487)
Supplement: Supplementary file 1 [file e-67-m1439-sup1.cif]

##############################################################################
#                                                                            #
# This CIF contains the data in a paper accepted for publication in          #
# Acta Crystallographica Section E. It conforms to the requirements of       #
# Notes for Authors for Acta Crystallographica Section E, and has been       #
# peer reviewed under the auspices of the IUCr Commission on Journals.       #
#                                                                            #
# Full details of the Crystallographic Information File format               #
# are given in the paper "The Crystallographic Information File (CIF):       #
# a New Standard Archive File for Crystallography" by S. R. Hall, F. H.      #
# Allen and I. D. Brown [Acta Cryst. (1991), A47, 655-685].                  #
#                                                                            #
# The current version of the core CIF dictionary is obtainable from          #
# ftp://ftp.iucr.org/pub/cif_core.dic.                                       #
#                                                                            #
# Software is freely available for graphical display of the structure(s)     #
# in this CIF. For information consult the CIF software page                 #
# http://www.iucr.org/resources/cif/software.                                #
#                                                                            #
# This file may be used for bona fide research purposes within the           #
# scientific community so long as proper attribution is given to the journal # 
# article from which it was obtained.                                        #
#                                                                            #
##############################################################################
data_I
_audit_creation_method     'form.cif (version 2.0)'
_journal_data_validation_number     ?
_journal_date_recd_electronic     2011-08-10
_journal_date_accepted     2011-09-20
_journal_name_full     'Acta Crystallographica, Section E'
_journal_year     2011
_journal_volume     67
_journal_issue     10
_journal_page_first     m1439
_journal_page_last     m1440
_journal_paper_category     QM
_journal_coeditor_code     DN2711
_publ_contact_author_name     'Bin Zhai'
_publ_contact_author_address
;
Department of Chemistry
Shangqiu Normal University
Shangqiu 476000 Henan
P. R. China
;
_publ_contact_author_email     zhaibin1978@163.com
_publ_contact_author_fax     ' '
_publ_contact_author_phone     ' '
_publ_section_title
;\
<i>catena</i>-Poly[[diaquaterbium(III)]-tetrakis(\m~2~-pyridine-4-\
carboxylato-\k^2^<i>O</i>:<i>O</i>')-[diaquaterbium(III)]-bis(\m~2~-\
pyridine-4-carboxylato-\k^2^<i>O</i>:<i>O</i>')]
;
loop_
    _publ_author_name
    _publ_author_footnote
    _publ_author_address
    'Zhang, Xiangfei' .
;
Department of Chemistry
Shangqiu Normal University
Shangqiu 476000 Henan
People's Republic of China
;
    'Zhai, Bin' .
;
Department of Chemistry
Shangqiu Normal University
Shangqiu 476000 Henan
People's Republic of China
;
_publ_section_synopsis     .
_chemical_name_systematic
;
<i>catena</i>-Poly[[diaquaterbium(III)]-tetrakis(\m~2~-pyridine-4-
carboxylato-\k^2^<i>O</i>:<i>O</i>')-[diaquaterbium(III)]-bis(\m~2~-
pyridine-4-carboxylato-\k^2^<i>O</i>:<i>O</i>')]
;
_chemical_name_common     ?
_chemical_formula_moiety     'C36 H32 N6 O16 Tb2'
_chemical_formula_sum     'C36 H32 N6 O16 Tb2'
_chemical_formula_iupac     '[Tb2 (C6 H4 N O2)6 (H2 O)4]'
_chemical_formula_weight     1122.52
_chemical_melting_point     ?
_symmetry_cell_setting     monoclinic
_symmetry_space_group_name_H-M     'P 21/c'
_symmetry_space_group_name_Hall     '-P 2ybc'
loop_
    _symmetry_equiv_pos_as_xyz
    'x, y, z'
    '-x, y+1/2, -z+1/2'
    '-x, -y, -z'
    'x, -y-1/2, z-1/2'
_cell_length_a     9.7008(10)
_cell_length_b     19.813(2)
_cell_length_c     11.6253(12)
_cell_angle_alpha     90.00
_cell_angle_beta     112.0090(10)
_cell_angle_gamma     90.00
_cell_volume     2071.6(4)
_cell_formula_units_Z     2
_cell_measurement_reflns_used     5467
_cell_measurement_theta_min     2.15
_cell_measurement_theta_max     26.36
_cell_measurement_temperature     293(2)
_exptl_crystal_description     block
_exptl_crystal_colour     COLOuRLESS
_exptl_crystal_size_max     0.26
_exptl_crystal_size_mid     0.20
_exptl_crystal_size_min     0.18
_exptl_crystal_density_diffrn     1.800
_exptl_crystal_density_meas     ?
_exptl_crystal_density_method     'not measured'
_exptl_crystal_F_000     1096
_exptl_absorpt_coefficient_mu     3.463
_exptl_absorpt_correction_type     multi-scan
_exptl_absorpt_process_details     '(SADABS; Sheldrick, 2008)'
_exptl_absorpt_correction_T_min     0.4663
_exptl_absorpt_correction_T_max     0.5745
_exptl_special_details     ?
_diffrn_ambient_temperature     293(2)
_diffrn_radiation_type     MoK\a
_diffrn_radiation_wavelength     0.71073
_diffrn_radiation_source     'fine-focus sealed tube'
_diffrn_radiation_monochromator     graphite
_diffrn_measurement_device_type     'Bruker SMART CCD area-detector'
_diffrn_measurement_method     '\f and \w scans'
_diffrn_detector_area_resol_mean     ?
_diffrn_reflns_number     11208
_diffrn_reflns_av_R_equivalents     0.0255
_diffrn_reflns_av_sigmaI/netI     0.0263
_diffrn_reflns_theta_min     2.26
_diffrn_reflns_theta_max     26.00
_diffrn_reflns_theta_full     26.00
_diffrn_measured_fraction_theta_max     0.995
_diffrn_measured_fraction_theta_full     0.995
_diffrn_reflns_limit_h_min     -11
_diffrn_reflns_limit_h_max     11
_diffrn_reflns_limit_k_min     -10
_diffrn_reflns_limit_k_max     24
_diffrn_reflns_limit_l_min     -14
_diffrn_reflns_limit_l_max     14
_diffrn_standards_number     ?
_diffrn_standards_interval_count     ?
_diffrn_standards_interval_time     ?
_diffrn_standards_decay_%     ?
_refine_special_details
;
Refinement of F^2^ against ALL reflections. The weighted R-factor wR and
goodness of fit S are based on F^2^, conventional R-factors R are based on F,
with F set to zero for negative F^2^. The threshold expression of F^2^ >
2sigma(F^2^) is used only for calculating R-factors(gt) etc. and is not
relevant to the choice of reflections for refinement. R-factors based on F^2^
are statistically about twice as large as those based on F, and R- factors
based on ALL data will be even larger. The ISOR instruction are used for C16
C16' C17' C5 C5' C15 C15' C18' atoms to insolve their ADP alerts. The
instructions of DFIX and DANG are used for H atoms on O7 and O8 water
molecules, in order to place H atoms of water molecules in calculated
positions as rigiding atoms. The SIMU and DELU instructions against C16 N3 C13
O6 C1 O2 atoms are used for insolveing their ADP alerts. In addition, the
disordered C3 C4 C5 C6 and C3' C4' C5' C6' atoms are localized by the
differece Fourier map, which are treated as disordered part with 0.5
occupancy. Whereas, the C15 C16 C17 C18 and C15' C16' C17' C18' atoms are
treated as disordered part with free refinement.
;
_reflns_number_total     4055
_reflns_number_gt     2998
_reflns_threshold_expression     I>2\s(I)
_refine_ls_structure_factor_coef     Fsqd
_refine_ls_matrix_type     full
_refine_ls_R_factor_all     0.0484
_refine_ls_R_factor_gt     0.0346
_refine_ls_wR_factor_gt     0.0988
_refine_ls_wR_factor_ref     0.1050
_refine_ls_goodness_of_fit_ref     1.108
_refine_ls_restrained_S_all     1.116
_refine_ls_number_reflns     4055
_refine_ls_number_parameters     259
_refine_ls_number_restraints     148
_refine_ls_hydrogen_treatment     constr
_refine_ls_weighting_scheme     calc
_refine_ls_weighting_details
         'calc w=1/[\s^2^(Fo^2^)+(0.0526P)^2^+5.4200P] where P=(Fo^2^+2Fc^2^)/3'
_atom_sites_solution_hydrogens     geom
_atom_sites_solution_primary     direct
_atom_sites_solution_secondary     difmap
_refine_ls_shift/su_max     0.012
_refine_ls_shift/su_mean     0.000
_refine_diff_density_max     0.780
_refine_diff_density_min     -1.597
_refine_ls_extinction_method     none
_refine_ls_extinction_coef     ?
loop_
    _atom_type_symbol
    _atom_type_description
    _atom_type_scat_dispersion_real
    _atom_type_scat_dispersion_imag
    _atom_type_scat_source
    'C' 'C' 0.0033 0.0016
                         'International Tables Vol C Tables 4.2.6.8 and 6.1.1.4'
    'H' 'H' 0.0000 0.0000
                         'International Tables Vol C Tables 4.2.6.8 and 6.1.1.4'
    'N' 'N' 0.0061 0.0033
                         'International Tables Vol C Tables 4.2.6.8 and 6.1.1.4'
    'O' 'O' 0.0106 0.0060
                         'International Tables Vol C Tables 4.2.6.8 and 6.1.1.4'
    'Tb' 'Tb' -0.1723 4.1537
                         'International Tables Vol C Tables 4.2.6.8 and 6.1.1.4'
_computing_data_collection     'SMART (Bruker, 1997)'
_computing_cell_refinement     'SAINT (Bruker, 1997)'
_computing_data_reduction     'SAINT (Bruker, 1997)'
_computing_structure_solution     'SHELXS97 (Sheldrick, 2008)'
_computing_structure_refinement     'SHELXL97 (Sheldrick, 2008)'
_computing_molecular_graphics     'PLATON (Spek, 2009)'
_computing_publication_material     'publCIF (Westrip, 2010)'
loop_
    _atom_site_type_symbol
    _atom_site_label
    _atom_site_fract_x
    _atom_site_fract_y
    _atom_site_fract_z
    _atom_site_U_iso_or_equiv
    _atom_site_adp_type
    _atom_site_calc_flag
    _atom_site_refinement_flags
    _atom_site_occupancy
    _atom_site_symmetry_multiplicity
    _atom_site_disorder_assembly
    _atom_site_disorder_group
    Tb Tb1 0.28030(2) 0.499202(11) 0.50935(2) 0.01827(11) Uani d . 1 1 . .
    O O1 0.3953(4) 0.61276(17) 0.5299(3) 0.0248(8) Uani d . 1 1 . .
    O O2 0.5886(4) 0.60949(17) 0.4690(3) 0.0270(8) Uani d . 1 1 . .
    O O3 0.3869(4) 0.49073(17) 0.3515(3) 0.0253(8) Uani d . 1 1 . .
    O O4 0.5557(4) 0.49956(19) 0.2667(4) 0.0324(10) Uani d . 1 1 . .
    O O5 0.0756(4) 0.43450(17) 0.3615(3) 0.0235(8) Uani d . 1 1 . .
    O O6 -0.1256(4) 0.43637(18) 0.4071(3) 0.0274(8) Uani d . 1 1 . .
    O O7 0.1132(4) 0.57515(17) 0.3392(3) 0.0262(8) Uani d . 1 1 . .
    H H71 0.1377 0.6148 0.3290 0.039 Uiso d R 1 1 . .
    H H72 0.0602 0.5633 0.2667 0.039 Uiso d R 1 1 . .
    O O8 0.1792(4) 0.41684(18) 0.6284(3) 0.0267(8) Uani d . 1 1 . .
    H H81 0.2344 0.3999 0.6975 0.040 Uiso d R 1 1 . .
    H H82 0.0949 0.4233 0.6325 0.040 Uiso d R 1 1 . .
    N N2 0.1002(5) 0.4546(3) -0.1043(4) 0.0355(12) Uani d . 1 1 . .
    C C1 0.5085(5) 0.6369(2) 0.5182(4) 0.0191(10) Uani d . 1 1 A .
    C C2 0.5552(6) 0.7071(3) 0.5691(5) 0.0263(11) Uani d DU 1 1 . .
    C C3 0.5412(18) 0.7272(6) 0.6767(14) 0.065(2) Uani d PDU 0.53 1 A 1
    H H3 0.4991 0.6988 0.7183 0.078 Uiso calc PR 0.53 1 A 1
    C C4 0.5922(18) 0.7922(6) 0.7231(14) 0.065(2) Uani d PDU 0.53 1 A 1
    H H4 0.5850 0.8049 0.7976 0.078 Uiso calc PR 0.53 1 A 1
    N N1 0.6468(7) 0.8341(3) 0.6704(7) 0.0652(19) Uani d D 1 1 . .
    C C5 0.6418(18) 0.8184(6) 0.5577(13) 0.065(2) Uani d PDU 0.53 1 A 1
    H H5 0.6608 0.8519 0.5093 0.078 Uiso calc PR 0.53 1 A 1
    C C6 0.6088(18) 0.7530(6) 0.5098(14) 0.065(2) Uani d PDU 0.53 1 A 1
    H H6 0.6236 0.7410 0.4379 0.078 Uiso calc PR 0.53 1 A 1
    C C3' 0.4669(18) 0.7485(7) 0.6043(18) 0.065(2) Uani d PDU 0.47 1 A 2
    H H3' 0.3716 0.7349 0.5949 0.078 Uiso calc PR 0.47 1 A 2
    C C4' 0.5197(17) 0.8116(7) 0.6545(18) 0.065(2) Uani d PDU 0.47 1 A 2
    H H4' 0.4566 0.8389 0.6778 0.078 Uiso calc PR 0.47 1 A 2
    C C5' 0.7305(18) 0.7961(7) 0.6254(18) 0.065(2) Uani d PDU 0.47 1 A 2
    H H5' 0.8200 0.8139 0.6273 0.078 Uiso calc PR 0.47 1 A 2
    C C6' 0.6903(17) 0.7308(7) 0.5758(18) 0.065(2) Uani d PDU 0.47 1 A 2
    H H6' 0.7527 0.7052 0.5490 0.078 Uiso calc PR 0.47 1 A 2
    C C7 0.4248(6) 0.4912(2) 0.2593(5) 0.0205(11) Uani d . 1 1 . .
    C C8 0.3085(5) 0.4796(3) 0.1332(4) 0.0201(10) Uani d . 1 1 . .
    C C9 0.3287(7) 0.5057(3) 0.0274(5) 0.0286(12) Uani d . 1 1 . .
    H H9A 0.4113 0.5317 0.0344 0.034 Uiso calc R 1 1 . .
    C C10 0.2195(7) 0.4908(3) -0.0881(5) 0.0353(15) Uani d . 1 1 . .
    H H10A 0.2319 0.5076 -0.1583 0.042 Uiso calc R 1 1 . .
    C C11 0.0841(6) 0.4311(3) -0.0041(5) 0.0392(15) Uani d . 1 1 . .
    H H11A 0.0013 0.4045 -0.0146 0.047 Uiso calc R 1 1 . .
    C C12 0.1823(6) 0.4436(3) 0.1157(5) 0.0304(12) Uani d . 1 1 . .
    H H12A 0.1626 0.4276 0.1832 0.037 Uiso calc R 1 1 . .
    C C13 -0.0423(5) 0.4099(2) 0.3623(4) 0.0148(9) Uani d . 1 1 B .
    C C14 -0.0838(6) 0.3403(3) 0.3060(5) 0.0251(11) Uani d DU 1 1 . .
    C C15 -0.061(2) 0.3205(7) 0.2026(15) 0.067(2) Uani d PDU 0.47 1 B 1
    H H15 -0.0141 0.3488 0.1647 0.080 Uiso calc PR 0.47 1 B 1
    C C16 -0.110(2) 0.2552(6) 0.1541(16) 0.067(2) Uani d PDU 0.47 1 B 1
    H H16 -0.1138 0.2452 0.0748 0.080 Uiso calc PR 0.47 1 B 1
    N N3 -0.1491(7) 0.2101(3) 0.2112(6) 0.0647(19) Uani d D 1 1 . .
    C C17 -0.186(2) 0.2304(7) 0.3059(16) 0.067(2) Uani d PDU 0.47 1 B 1
    H H17 -0.2300 0.1996 0.3416 0.080 Uiso calc PR 0.47 1 B 1
    C C18 -0.1591(19) 0.2972(7) 0.3543(17) 0.067(2) Uani d PDU 0.47 1 B 1
    H H18 -0.1916 0.3112 0.4162 0.080 Uiso calc PR 0.47 1 B 1
    C C15' 0.0235(16) 0.3043(6) 0.2749(17) 0.067(2) Uani d PDU 0.53 1 B 2
    H H15' 0.1159 0.3229 0.2870 0.080 Uiso calc PR 0.53 1 B 2
    C C16' -0.0161(15) 0.2386(6) 0.2247(17) 0.067(2) Uani d PDU 0.53 1 B 2
    H H16' 0.0504 0.2144 0.2003 0.080 Uiso calc PR 0.53 1 B 2
    C C17' -0.2435(15) 0.2459(6) 0.2278(17) 0.067(2) Uani d PDU 0.53 1 B 2
    H H17' -0.3388 0.2285 0.2064 0.080 Uiso calc PR 0.53 1 B 2
    C C18' -0.2165(14) 0.3119(6) 0.2774(17) 0.067(2) Uani d PDU 0.53 1 B 2
    H H18' -0.2923 0.3356 0.2901 0.080 Uiso calc PR 0.53 1 B 2
loop_
    _atom_site_aniso_label
    _atom_site_aniso_U_11
    _atom_site_aniso_U_22
    _atom_site_aniso_U_33
    _atom_site_aniso_U_12
    _atom_site_aniso_U_13
    _atom_site_aniso_U_23
    Tb1 0.01824(16) 0.01848(16) 0.01805(16) -0.00263(9) 0.00676(11) -0.00260(9)
    O1 0.0188(17) 0.0176(17) 0.040(2) -0.0057(14) 0.0135(16) -0.0055(15)
    O2 0.029(2) 0.0208(18) 0.037(2) 0.0011(16) 0.0197(17) -0.0011(16)
    O3 0.034(2) 0.031(2) 0.0143(17) -0.0008(15) 0.0121(16) -0.0015(14)
    O4 0.0171(19) 0.060(3) 0.0183(19) -0.0084(17) 0.0044(16) -0.0052(17)
    O5 0.0218(18) 0.0230(18) 0.0260(19) -0.0100(15) 0.0092(15) -0.0068(15)
    O6 0.0246(18) 0.0276(19) 0.035(2) 0.0016(16) 0.0164(17) -0.0087(17)
    O7 0.0292(19) 0.0203(18) 0.0194(17) -0.0051(15) -0.0019(15) 0.0041(14)
    O8 0.0188(17) 0.035(2) 0.029(2) 0.0054(15) 0.0126(15) 0.0136(16)
    N2 0.029(3) 0.053(3) 0.017(2) 0.008(2) -0.001(2) -0.008(2)
    C1 0.019(2) 0.013(2) 0.023(3) -0.0017(19) 0.004(2) 0.0002(18)
    C2 0.021(2) 0.023(2) 0.032(3) -0.008(2) 0.006(2) -0.007(2)
    C3 0.074(5) 0.041(3) 0.094(5) -0.032(3) 0.050(4) -0.034(3)
    C4 0.074(5) 0.041(3) 0.094(5) -0.032(3) 0.050(4) -0.034(3)
    N1 0.069(4) 0.037(3) 0.097(5) -0.030(3) 0.041(4) -0.040(3)
    C5 0.074(5) 0.041(3) 0.094(5) -0.032(3) 0.050(4) -0.034(3)
    C6 0.074(5) 0.041(3) 0.094(5) -0.032(3) 0.050(4) -0.034(3)
    C3' 0.074(5) 0.041(3) 0.094(5) -0.032(3) 0.050(4) -0.034(3)
    C4' 0.074(5) 0.041(3) 0.094(5) -0.032(3) 0.050(4) -0.034(3)
    C5' 0.074(5) 0.041(3) 0.094(5) -0.032(3) 0.050(4) -0.034(3)
    C6' 0.074(5) 0.041(3) 0.094(5) -0.032(3) 0.050(4) -0.034(3)
    C7 0.022(3) 0.026(3) 0.011(2) 0.000(2) 0.004(2) -0.0010(19)
    C8 0.018(2) 0.031(3) 0.010(2) 0.004(2) 0.005(2) -0.001(2)
    C9 0.027(3) 0.047(3) 0.014(2) -0.001(2) 0.010(2) -0.001(2)
    C10 0.036(3) 0.056(4) 0.012(3) 0.012(3) 0.007(2) 0.001(2)
    C11 0.023(3) 0.055(4) 0.035(3) -0.010(3) 0.005(3) -0.011(3)
    C12 0.025(3) 0.046(3) 0.019(3) -0.005(3) 0.008(2) -0.003(2)
    C13 0.017(2) 0.012(2) 0.011(2) -0.0018(18) 0.0005(18) -0.0014(17)
    C14 0.021(2) 0.020(2) 0.031(3) -0.003(2) 0.006(2) -0.009(2)
    C15 0.061(4) 0.039(3) 0.108(6) -0.021(3) 0.041(4) -0.043(4)
    C16 0.061(4) 0.039(3) 0.108(6) -0.021(3) 0.041(4) -0.043(4)
    N3 0.063(4) 0.032(3) 0.084(5) -0.016(3) 0.011(4) -0.031(3)
    C17 0.061(4) 0.039(3) 0.108(6) -0.021(3) 0.041(4) -0.043(4)
    C18 0.061(4) 0.039(3) 0.108(6) -0.021(3) 0.041(4) -0.043(4)
    C15' 0.061(4) 0.039(3) 0.108(6) -0.021(3) 0.041(4) -0.043(4)
    C16' 0.061(4) 0.039(3) 0.108(6) -0.021(3) 0.041(4) -0.043(4)
    C17' 0.061(4) 0.039(3) 0.108(6) -0.021(3) 0.041(4) -0.043(4)
    C18' 0.061(4) 0.039(3) 0.108(6) -0.021(3) 0.041(4) -0.043(4)
_geom_special_details
;
 All esds (except the esd in the dihedral angle between two l.s. planes)
 are estimated using the full covariance matrix.  The cell esds are taken
 into account individually in the estimation of esds in distances, angles
 and torsion angles; correlations between esds in cell parameters are only
 used when they are defined by crystal symmetry.  An approximate (isotropic)
 treatment of cell esds is used for estimating esds involving l.s. planes.
;
loop_
    _geom_bond_atom_site_label_1
    _geom_bond_atom_site_label_2
    _geom_bond_site_symmetry_2
    _geom_bond_distance
    _geom_bond_publ_flag
    Tb1 O3 . 2.426(4) ?
    Tb1 O6 3_566 2.432(3) ?
    Tb1 O5 . 2.446(3) ?
    Tb1 O2 3_666 2.466(3) ?
    Tb1 O1 . 2.483(3) ?
    Tb1 O4 3_666 2.491(4) ?
    Tb1 O7 . 2.530(3) ?
    Tb1 O8 . 2.561(3) ?
    O1 C1 . 1.250(6) ?
    O2 C1 . 1.249(5) ?
    O2 Tb1 3_666 2.466(3) ?
    O3 C7 . 1.258(6) ?
    O4 C7 . 1.250(7) ?
    O4 Tb1 3_666 2.491(4) ?
    O5 C13 . 1.247(6) ?
    O6 C13 . 1.232(6) ?
    O6 Tb1 3_566 2.432(3) ?
    O7 H71 . 0.8413 ?
    O7 H72 . 0.8403 ?
    O8 H81 . 0.8508 ?
    O8 H82 . 0.8460 ?
    N2 C10 . 1.314(8) ?
    N2 C11 . 1.316(8) ?
    C1 C2 . 1.513(7) ?
    C2 C3' . 1.356(13) ?
    C2 C6 . 1.357(12) ?
    C2 C6' . 1.367(13) ?
    C2 C3 . 1.368(12) ?
    C3 C4 . 1.411(13) ?
    C3 H3 . 0.9300 ?
    C4 N1 . 1.261(12) ?
    C4 H4 . 0.9300 ?
    N1 C4' . 1.259(13) ?
    N1 C5 . 1.331(13) ?
    N1 C5' . 1.349(13) ?
    C5 C6 . 1.401(13) ?
    C5 H5 . 0.9300 ?
    C6 H6 . 0.9300 ?
    C3' C4' . 1.393(14) ?
    C3' H3' . 0.9300 ?
    C4' H4' . 0.9300 ?
    C5' C6' . 1.410(14) ?
    C5' H5' . 0.9300 ?
    C6' H6' . 0.9300 ?
    C7 C8 . 1.495(7) ?
    C8 C12 . 1.365(7) ?
    C8 C9 . 1.414(7) ?
    C9 C10 . 1.395(8) ?
    C9 H9A . 0.9300 ?
    C10 H10A . 0.9300 ?
    C11 C12 . 1.383(7) ?
    C11 H11A . 0.9300 ?
    C12 H12A . 0.9300 ?
    C13 C14 . 1.513(6) ?
    C14 C18' . 1.329(12) ?
    C14 C15 . 1.360(13) ?
    C14 C18 . 1.374(14) ?
    C14 C15' . 1.415(12) ?
    C15 C16 . 1.421(14) ?
    C15 H15 . 0.9300 ?
    C16 N3 . 1.252(14) ?
    C16 H16 . 0.9300 ?
    N3 C17' . 1.230(12) ?
    N3 C17 . 1.338(14) ?
    N3 C16' . 1.362(13) ?
    C17 C18 . 1.423(14) ?
    C17 H17 . 0.9300 ?
    C18 H18 . 0.9300 ?
    C15' C16' . 1.419(13) ?
    C15' H15' . 0.9300 ?
    C16' H16' . 0.9300 ?
    C17' C18' . 1.412(13) ?
    C17' H17' . 0.9300 ?
    C18' H18' . 0.9300 ?
loop_
    _geom_angle_atom_site_label_1
    _geom_angle_atom_site_label_2
    _geom_angle_atom_site_label_3
    _geom_angle_site_symmetry_1
    _geom_angle_site_symmetry_3
    _geom_angle
    _geom_angle_publ_flag
    O3 Tb1 O6 . 3_566 147.12(12) ?
    O3 Tb1 O5 . . 84.03(12) ?
    O6 Tb1 O5 3_566 . 95.50(12) ?
    O3 Tb1 O2 . 3_666 70.56(12) ?
    O6 Tb1 O2 3_566 3_666 142.13(12) ?
    O5 Tb1 O2 . 3_666 82.30(12) ?
    O3 Tb1 O1 . . 80.33(11) ?
    O6 Tb1 O1 3_566 . 78.94(12) ?
    O5 Tb1 O1 . . 139.44(12) ?
    O2 Tb1 O1 3_666 . 125.85(13) ?
    O3 Tb1 O4 . 3_666 120.33(13) ?
    O6 Tb1 O4 3_566 3_666 79.95(13) ?
    O5 Tb1 O4 . 3_666 140.54(12) ?
    O2 Tb1 O4 3_666 3_666 78.39(12) ?
    O1 Tb1 O4 . 3_666 78.61(12) ?
    O3 Tb1 O7 . . 77.28(12) ?
    O6 Tb1 O7 3_566 . 71.90(12) ?
    O5 Tb1 O7 . . 69.43(12) ?
    O2 Tb1 O7 3_666 . 138.97(12) ?
    O1 Tb1 O7 . . 70.70(11) ?
    O4 Tb1 O7 3_666 . 141.47(12) ?
    O3 Tb1 O8 . . 136.28(12) ?
    O6 Tb1 O8 3_566 . 72.55(12) ?
    O5 Tb1 O8 . . 70.81(12) ?
    O2 Tb1 O8 3_666 . 71.07(11) ?
    O1 Tb1 O8 . . 140.79(12) ?
    O4 Tb1 O8 3_666 . 70.46(12) ?
    O7 Tb1 O8 . . 122.57(11) ?
    C1 O1 Tb1 . . 135.8(3) ?
    C1 O2 Tb1 . 3_666 135.9(3) ?
    C7 O3 Tb1 . . 171.2(4) ?
    C7 O4 Tb1 . 3_666 107.9(3) ?
    C13 O5 Tb1 . . 134.8(3) ?
    C13 O6 Tb1 . 3_566 173.6(3) ?
    Tb1 O7 H71 . . 122.2 ?
    Tb1 O7 H72 . . 126.1 ?
    H71 O7 H72 . . 102.6 ?
    Tb1 O8 H81 . . 122.0 ?
    Tb1 O8 H82 . . 120.6 ?
    H81 O8 H82 . . 106.6 ?
    C10 N2 C11 . . 117.1(5) ?
    O2 C1 O1 . . 127.3(5) ?
    O2 C1 C2 . . 115.6(4) ?
    O1 C1 C2 . . 117.1(4) ?
    C3' C2 C6 . . 98.8(10) ?
    C3' C2 C6' . . 118.3(8) ?
    C6 C2 C6' . . 42.0(9) ?
    C3' C2 C3 . . 42.0(9) ?
    C6 C2 C3 . . 117.2(8) ?
    C6' C2 C3 . . 105.6(10) ?
    C3' C2 C1 . . 123.0(7) ?
    C6 C2 C1 . . 122.2(7) ?
    C6' C2 C1 . . 118.7(7) ?
    C3 C2 C1 . . 120.5(6) ?
    C2 C3 C4 . . 118.3(11) ?
    C2 C3 H3 . . 120.8 ?
    C4 C3 H3 . . 120.8 ?
    N1 C4 C3 . . 124.6(12) ?
    N1 C4 H4 . . 117.7 ?
    C3 C4 H4 . . 117.7 ?
    C4' N1 C4 . . 43.1(10) ?
    C4' N1 C5 . . 95.7(11) ?
    C4 N1 C5 . . 117.2(8) ?
    C4' N1 C5' . . 116.3(9) ?
    C4 N1 C5' . . 104.1(10) ?
    C5 N1 C5' . . 44.9(10) ?
    N1 C5 C6 . . 121.8(12) ?
    N1 C5 H5 . . 119.1 ?
    C6 C5 H5 . . 119.1 ?
    C2 C6 C5 . . 119.5(11) ?
    C2 C6 H6 . . 120.2 ?
    C5 C6 H6 . . 120.2 ?
    C2 C3' C4' . . 119.7(12) ?
    C2 C3' H3' . . 120.1 ?
    C4' C3' H3' . . 120.1 ?
    N1 C4' C3' . . 124.5(13) ?
    N1 C4' H4' . . 117.8 ?
    C3' C4' H4' . . 117.8 ?
    N1 C5' C6' . . 123.8(12) ?
    N1 C5' H5' . . 118.1 ?
    C6' C5' H5' . . 118.1 ?
    C2 C6' C5' . . 116.9(12) ?
    C2 C6' H6' . . 121.6 ?
    C5' C6' H6' . . 121.6 ?
    O4 C7 O3 . . 123.8(5) ?
    O4 C7 C8 . . 117.5(4) ?
    O3 C7 C8 . . 118.7(5) ?
    C12 C8 C9 . . 118.1(5) ?
    C12 C8 C7 . . 122.1(5) ?
    C9 C8 C7 . . 119.8(5) ?
    C10 C9 C8 . . 117.2(6) ?
    C10 C9 H9A . . 121.4 ?
    C8 C9 H9A . . 121.4 ?
    N2 C10 C9 . . 124.4(5) ?
    N2 C10 H10A . . 117.8 ?
    C9 C10 H10A . . 117.8 ?
    N2 C11 C12 . . 124.2(5) ?
    N2 C11 H11A . . 117.9 ?
    C12 C11 H11A . . 117.9 ?
    C8 C12 C11 . . 118.9(5) ?
    C8 C12 H12A . . 120.5 ?
    C11 C12 H12A . . 120.5 ?
    O6 C13 O5 . . 125.9(4) ?
    O6 C13 C14 . . 117.5(4) ?
    O5 C13 C14 . . 116.7(4) ?
    C18' C14 C15 . . 96.9(10) ?
    C18' C14 C18 . . 39.1(10) ?
    C15 C14 C18 . . 118.0(9) ?
    C18' C14 C15' . . 117.3(8) ?
    C15 C14 C15' . . 41.4(9) ?
    C18 C14 C15' . . 110.2(9) ?
    C18' C14 C13 . . 124.7(7) ?
    C15 C14 C13 . . 122.8(7) ?
    C18 C14 C13 . . 119.0(7) ?
    C15' C14 C13 . . 117.9(6) ?
    C14 C15 C16 . . 118.1(13) ?
    C14 C15 H15 . . 120.9 ?
    C16 C15 H15 . . 120.9 ?
    N3 C16 C15 . . 124.2(14) ?
    N3 C16 H16 . . 117.9 ?
    C15 C16 H16 . . 117.9 ?
    C17' N3 C16 . . 93.6(12) ?
    C17' N3 C17 . . 41.9(11) ?
    C16 N3 C17 . . 116.6(9) ?
    C17' N3 C16' . . 118.1(9) ?
    C16 N3 C16' . . 46.0(10) ?
    C17 N3 C16' . . 108.1(10) ?
    N3 C17 C18 . . 122.7(13) ?
    N3 C17 H17 . . 118.6 ?
    C18 C17 H17 . . 118.6 ?
    C14 C18 C17 . . 117.5(12) ?
    C14 C18 H18 . . 121.3 ?
    C17 C18 H18 . . 121.3 ?
    C14 C15' C16' . . 117.1(11) ?
    C14 C15' H15' . . 121.4 ?
    C16' C15' H15' . . 121.4 ?
    N3 C16' C15' . . 121.7(11) ?
    N3 C16' H16' . . 119.1 ?
    C15' C16' H16' . . 119.1 ?
    N3 C17' C18' . . 124.3(12) ?
    N3 C17' H17' . . 117.9 ?
    C18' C17' H17' . . 117.9 ?
    C14 C18' C17' . . 120.6(11) ?
    C14 C18' H18' . . 119.7 ?
    C17' C18' H18' . . 119.7 ?
loop_
    _geom_hbond_atom_site_label_D
    _geom_hbond_atom_site_label_H
    _geom_hbond_atom_site_label_A
    _geom_hbond_site_symmetry_A
    _geom_hbond_distance_DH
    _geom_hbond_distance_HA
    _geom_hbond_distance_DA
    _geom_hbond_angle_DHA
    O7 H71 N3 2 0.84 1.96 2.787(7) 167.8
    O7 H72 N2 3_565 0.84 1.98 2.802(5) 167.1
    O8 H81 N1 2_646 0.85 2.01 2.837(7) 162.6
    O8 H82 O7 3_566 0.85 2.16 3.002(5) 170.7
