# Supplementary material for: catena-Poly[[diaquaterbium(III)]-tetrakis(μ2-pyridine-4-carboxylato-κ2 O:O′)-[diaquaterbium(III)]-bis(μ2-pyridine-4-carboxylato-κ2 O:O′)]
Source: Acta Crystallogr Sect E Struct Rep Online. 2011 Sep 30;67(Pt 10):m1439–40. doi: 10.1107/S1600536811038487 (PMC3201511; doi:10.1107/S1600536811038487)
Supplement: Supplementary file 2 [file e-67-m1439-Isup2.hkl]

# 
# h,k,l, Fc-squared, Fo-squared, sigma(Fo-squared) and status flag 
# 
data_I
_shelx_title ' 051003A in P2(1)/c' 
_shelx_refln_list_code          4 
_shelx_F_calc_maximum      291.83 
_exptl_crystal_F_000      1096.00 
_reflns_d_resolution_high  0.8107 
 
loop_ 
 _symmetry_equiv_pos_as_xyz 
 'x, y, z' 
 '-x, y+1/2, -z+1/2' 
 '-x, -y, -z' 
 'x, -y-1/2, z-1/2' 
 
_cell_length_a     9.7008 
_cell_length_b    19.8128 
_cell_length_c    11.6253 
_cell_angle_alpha  90.000 
_cell_angle_beta  112.009 
_cell_angle_gamma  90.000 
 
_shelx_F_squared_multiplier     1.000 
 
loop_ 
 _refln_index_h 
 _refln_index_k 
 _refln_index_l 
 _refln_F_squared_calc 
 _refln_F_squared_meas 
 _refln_F_squared_sigma 
 _refln_observed_status 
   1   0   0     2660.32     2820.05     59.18 o 
   2   0   0    19546.10    17839.54    224.77 o 
   3   0   0     3732.38     2851.78     55.19 o 
   4   0   0     1364.13     1117.72     35.77 o 
   5   0   0    18310.53    18264.56    254.96 o 
   6   0   0    10032.57    10057.60    166.74 o 
   7   0   0    16692.82    16523.54    272.70 o 
   8   0   0      174.44      280.77     35.27 o 
   9   0   0     9378.06     9101.90    355.34 o 
  10   0   0     1969.11     2082.32    119.99 o 
  11   0   0     4183.58     3812.43    176.36 o 
   1   1   0       93.24      135.00     11.19 o 
   2   1   0    15919.95    18908.80    168.14 o 
   3   1   0      142.05      254.23     14.25 o 
   4   1   0      147.47       59.66      9.23 o 
   5   1   0      186.22      330.70     17.76 o 
   6   1   0        0.05       21.71     13.08 o 
   7   1   0      236.76      304.22     25.82 o 
   8   1   0       31.77       18.08     17.61 o 
   9   1   0       87.27       75.53     24.21 o 
  10   1   0       50.34      105.15     38.53 o 
  11   1   0       18.63       21.47     44.66 o 
   1   2   0      339.74      362.87     13.87 o 
   2   2   0    49001.57    43060.11    613.76 o 
   3   2   0    12661.56    13321.12    128.31 o 
   4   2   0     7197.06     4930.67     64.43 o 
   5   2   0    21532.45    21521.64    207.81 o 
   6   2   0     8452.30     9427.51    112.65 o 
   7   2   0    16686.43    16481.49    179.12 o 
   8   2   0      152.54      152.10     22.06 o 
   9   2   0     8333.63     8524.18    130.35 o 
  10   2   0     1590.44     1487.56     72.06 o 
  11   2   0     3739.28     3805.95    123.17 o 
   1   3   0     4456.10     5415.33     76.17 o 
   2   3   0     6661.63     8263.21    131.03 o 
   3   3   0      528.84      662.60     20.44 o 
   4   3   0      428.26      723.46     21.12 o 
   5   3   0        0.85        0.00     11.11 o 
   6   3   0      235.11      375.78     23.77 o 
   7   3   0      285.15      283.55     24.22 o 
   8   3   0       41.30       57.54     20.25 o 
   9   3   0      777.25      683.63     42.09 o 
  10   3   0      481.39      309.93     46.86 o 
  11   3   0       73.11       79.62     49.71 o 
   1   4   0     9581.73    11206.21    104.55 o 
   2   4   0    58786.45    53147.75   1329.35 o 
   3   4   0    12490.21    13328.58    149.94 o 
   4   4   0    22184.36    24973.32    228.23 o 
   5   4   0    18068.01    17836.11    142.77 o 
   6   4   0     3585.40     3188.23     49.34 o 
   7   4   0    21107.37    20906.24    217.64 o 
   8   4   0      127.18      173.52     30.22 o 
   9   4   0     5002.61     5092.98    105.36 o 
  10   4   0      272.22      347.76    110.95 o 
   1   5   0     1174.80     1701.66     25.37 o 
   2   5   0      247.91      372.38     12.76 o 
   3   5   0      289.90      424.19     16.81 o 
   4   5   0      303.77      538.66     28.89 o 
   5   5   0      606.68      564.51     17.76 o 
   6   5   0      230.92      169.78     19.96 o 
   7   5   0       20.29        3.99     15.04 o 
   8   5   0       18.12       17.13     18.89 o 
   9   5   0     1274.98     1073.84     50.48 o 
  10   5   0      472.69      317.49     66.58 o 
   0   6   0    35120.88    30456.03    526.91 o 
   1   6   0    31177.00    35204.35    434.13 o 
   2   6   0    42997.45    40679.29    652.66 o 
   3   6   0    24923.97    25869.34    234.44 o 
   4   6   0    24198.04    24004.80    222.89 o 
   5   6   0    14989.97    16039.74    189.81 o 
   6   6   0     2696.30     2886.85     48.34 o 
   7   6   0    13799.75    14442.41    146.14 o 
   8   6   0        0.52       41.70     20.46 o 
   9   6   0     6522.75     6445.35    123.33 o 
  10   6   0      428.28      546.87     80.39 o 
   1   7   0     2403.00     2808.85     43.28 o 
   2   7   0      497.12      700.87     18.92 o 
   3   7   0      319.53      418.33     16.54 o 
   4   7   0      708.04      790.41     22.83 o 
   5   7   0       18.74       94.99     22.35 o 
   6   7   0       11.93       28.40     14.87 o 
   7   7   0        7.06       16.15     23.25 o 
   8   7   0       11.90       22.64     24.09 o 
   9   7   0        3.18       34.99     35.52 o 
  10   7   0        0.87       25.29     40.78 o 
   0   8   0    36090.38    34547.21    695.83 o 
   1   8   0    38357.06    44233.43    711.73 o 
   2   8   0    28793.34    27377.03    315.13 o 
   3   8   0    18899.50    21763.64    205.05 o 
   4   8   0    20887.76    22130.58    283.82 o 
   5   8   0     5607.23     5096.82    106.35 o 
   6   8   0     3665.45     3609.41     71.89 o 
   7   8   0    16277.17    16208.84    182.91 o 
   8   8   0      112.07       92.62     35.27 o 
   9   8   0     8494.91     8576.72    188.24 o 
  10   8   0      920.50      931.16    130.33 o 
   1   9   0      190.85      232.32     13.04 o 
   2   9   0        2.11        0.00      8.18 o 
   3   9   0       22.12       31.24     10.42 o 
   4   9   0      306.10      367.71     19.25 o 
   5   9   0      238.22      314.91     52.47 o 
   6   9   0      173.57      221.42     31.92 o 
   7   9   0       32.41       77.34     25.01 o 
   8   9   0      119.37       68.66     33.39 o 
   9   9   0       31.29       12.45     37.29 o 
  10   9   0      102.78       76.98     46.26 o 
   0  10   0    58122.91    57935.30    709.76 o 
   1  10   0    10468.19    12540.36    128.35 o 
   2  10   0    26372.05    25998.01    329.89 o 
   3  10   0    10004.55    10601.50    165.18 o 
   4  10   0    12114.39    11735.49    128.37 o 
   5  10   0     3587.87     3446.82     69.20 o 
   6  10   0     3414.80     3640.69     94.74 o 
   7  10   0    19088.07    19464.90    252.55 o 
   8  10   0      135.85      109.36     54.11 o 
   9  10   0     6742.76     6852.06    170.57 o 
  10  10   0      221.10      364.57     62.47 o 
   1  11   0      400.61      451.62     28.34 o 
   2  11   0      243.13      341.73     17.34 o 
   3  11   0       99.96      102.46     13.45 o 
   4  11   0       15.23       14.43     12.87 o 
   5  11   0      699.39      650.07     32.14 o 
   6  11   0     1534.54     1458.65     60.72 o 
   7  11   0       34.49       43.63     31.00 o 
   8  11   0       22.32       39.75     33.60 o 
   9  11   0        4.44       65.55     42.79 o 
   0  12   0    48183.34    47577.13    988.61 o 
   1  12   0      279.38      272.01     28.39 o 
   2  12   0    21513.01    21810.13    299.16 o 
   3  12   0     9308.50     9194.71    107.37 o 
   4  12   0     8104.11     8064.10    100.11 o 
   5  12   0    11216.54    10907.23    191.89 o 
   6  12   0     2888.49     2835.75     86.48 o 
   7  12   0     7102.28     7504.34    159.22 o 
   8  12   0       13.41       16.90     29.54 o 
   9  12   0     4958.29     5104.50    148.95 o 
   1  13   0      573.92      682.55     24.29 o 
   2  13   0      593.47      614.67     40.56 o 
   3  13   0      287.95      241.63     32.75 o 
   4  13   0      100.64       71.90     31.71 o 
   5  13   0     2092.88     1902.09     69.93 o 
   6  13   0      228.41      348.23     41.12 o 
   7  13   0       23.97       32.20     31.79 o 
   8  13   0      276.20      160.34     37.15 o 
   9  13   0        6.68       69.13     53.88 o 
   0  14   0    35375.77    37136.45    484.04 o 
   1  14   0       62.00       52.41     13.83 o 
   2  14   0    15396.16    15711.92    282.48 o 
   3  14   0     1319.84     1375.51     43.89 o 
   4  14   0     6642.51     6578.49    129.73 o 
   5  14   0    12893.64    13028.70    225.05 o 
   6  14   0     1831.65     1901.33     88.45 o 
   7  14   0     8685.27     8616.94    206.11 o 
   8  14   0        7.81        9.35     38.16 o 
   9  14   0     4254.18     4864.09    153.18 o 
   1  15   0      504.52      506.84     23.59 o 
   2  15   0      925.63     1087.63     49.76 o 
   3  15   0      190.70      172.41     24.51 o 
   4  15   0      134.89      156.05     25.87 o 
   5  15   0       64.24       78.08     54.07 o 
   6  15   0       34.10       88.29     32.94 o 
   7  15   0        2.52       19.53     34.86 o 
   8  15   0       71.22       76.83     41.41 o 
   0  16   0    27957.27    28251.47    388.65 o 
   1  16   0      970.78     1079.11     33.68 o 
   2  16   0    11564.91    11878.17    171.33 o 
   3  16   0     3360.48     3502.27     76.09 o 
   4  16   0     5488.00     5487.41    128.57 o 
   5  16   0     7564.92     7375.36    250.83 o 
   6  16   0     2330.96     2170.36     83.52 o 
   7  16   0     6050.23     6395.14    156.91 o 
   8  16   0       82.11       62.44     42.47 o 
   1  17   0      156.60      148.18     23.77 o 
   2  17   0      128.80       62.60     21.53 o 
   3  17   0        4.04        0.00     21.95 o 
   4  17   0      102.44      169.57     37.52 o 
   5  17   0       48.56       77.79     39.26 o 
   6  17   0        2.60        2.19     34.31 o 
   7  17   0       98.56      117.94     47.44 o 
   0  18   0    16672.78    16909.44    390.71 o 
   1  18   0     1341.93     1389.34     49.42 o 
   2  18   0    10100.20    10393.07    156.15 o 
   3  18   0     4416.58     4531.00     93.67 o 
   4  18   0     2211.57     2233.41     82.58 o 
   5  18   0     3696.40     4035.16    117.40 o 
   6  18   0     2884.85     3014.75    142.60 o 
   7  18   0     5961.48     6035.47    157.32 o 
   1  19   0      254.30      169.70     35.45 o 
   2  19   0      152.38      199.13     30.29 o 
   3  19   0        7.00        2.60     24.07 o 
   4  19   0      291.09      290.16     45.93 o 
   5  19   0      220.10      202.01     42.93 o 
   6  19   0        9.09       25.34     38.76 o 
   0  20   0    11816.74    11523.74    310.01 o 
   1  20   0      864.95      770.60     54.40 o 
   2  20   0     6495.92     6538.57    160.58 o 
   3  20   0     2471.05     2688.16     75.12 o 
   4  20   0     4549.58     4808.71    130.21 o 
   5  20   0     2828.30     2984.72    104.16 o 
   6  20   0     1584.05     1511.81     81.45 o 
   1  21   0      130.33      122.44     40.40 o 
   2  21   0      304.61      170.19     43.86 o 
   3  21   0       16.08       14.47     35.89 o 
   4  21   0       45.81      121.08     60.66 o 
   5  21   0      252.43      225.94     52.12 o 
   0  22   0     4656.20     4759.29    188.68 o 
   1  22   0      390.63      400.05     56.22 o 
   2  22   0     5916.11     6054.14    153.53 o 
   3  22   0     1780.21     1721.23    118.90 o 
   4  22   0     6313.51     6019.88    231.26 o 
   1  23   0      279.98      232.17     65.89 o 
   2  23   0        1.38        0.00     40.98 o 
   3  23   0        9.80        0.00     62.22 o 
   0  24   0     6241.90     6184.87    229.77 o 
   1  24   0      203.82      199.94     50.49 o 
   2  24   0     4512.34     4434.56    136.85 o 
 -11   1   1     3772.35     4007.80    123.57 o 
 -10   1   1      777.12      777.63     39.13 o 
  -9   1   1    13273.59    13157.87    167.41 o 
  -8   1   1      405.79      416.39     28.92 o 
  -7   1   1    24697.15    23645.42    237.63 o 
  -6   1   1     9037.09     9563.11     96.88 o 
  -5   1   1     9278.63     8147.32     81.80 o 
  -4   1   1     8447.18     6239.58     63.14 o 
  -3   1   1     4123.45     3726.41     46.62 o 
  -2   1   1    15806.68    13597.61    124.43 o 
  -1   1   1     2456.43     3067.83     46.04 o 
   1   1   1     7892.64     8889.83    120.08 o 
   2   1   1    24651.10    21767.57    474.71 o 
   3   1   1     9752.36     9638.53    141.12 o 
   4   1   1    13036.76    12807.77    130.39 o 
   5   1   1    18027.11    17430.66    174.97 o 
   6   1   1     5044.81     4989.61     73.30 o 
   7   1   1    16880.65    16365.84    178.37 o 
   8   1   1      334.62      369.33     45.04 o 
   9   1   1    14269.24    14619.47    332.34 o 
  10   1   1      992.07     1162.60     69.55 o 
 -11   2   1      116.70      145.51     86.94 o 
 -10   2   1       28.40       31.77     24.35 o 
  -9   2   1      131.77      104.61     24.24 o 
  -8   2   1       36.95       43.34     18.28 o 
  -7   2   1      149.59      151.83     20.83 o 
  -6   2   1      347.71      365.07     23.32 o 
  -5   2   1      375.18      410.75     15.51 o 
  -4   2   1      117.96      229.37     15.26 o 
  -3   2   1      117.12      227.23     10.47 o 
  -2   2   1        0.39        0.00      4.99 o 
  -1   2   1       76.39       34.78     11.46 o 
   0   2   1       62.29      106.89     13.14 o 
   1   2   1     6964.95     8553.87    117.35 o 
   2   2   1     5202.91     6575.02     80.14 o 
   3   2   1     1984.87     2423.01     32.26 o 
   4   2   1     2237.70     2660.65     37.56 o 
   5   2   1      617.85      528.29     21.86 o 
   6   2   1      124.44      127.79     17.65 o 
   7   2   1      632.80      628.95     31.90 o 
   8   2   1      167.81       85.10     25.54 o 
   9   2   1        0.54      175.37     80.03 o 
  10   2   1        0.92        0.00     37.22 o 
 -11   3   1     5677.99     5386.16    206.15 o 
 -10   3   1      479.72      488.35     38.28 o 
  -9   3   1     8791.84     8528.44    121.58 o 
  -8   3   1      361.24      354.89     27.69 o 
  -7   3   1    20498.80    20714.96    214.17 o 
  -6   3   1    10241.92    10443.99    159.98 o 
  -5   3   1    13745.60    12535.11    154.52 o 
  -4   3   1    10013.14     9569.18     90.33 o 
  -3   3   1     9599.58     9415.18     94.22 o 
  -2   3   1    26078.32    23807.16    246.13 o 
  -1   3   1     5414.31     6949.08     97.55 o 
   0   3   1    23511.03    18781.85    316.42 o 
   2   3   1    58334.08    50522.21   1288.95 o 
   3   3   1    25796.69    24898.60    224.81 o 
   4   3   1    21135.76    21601.90    202.22 o 
   5   3   1    20758.75    20289.13    196.47 o 
   6   3   1      880.95      913.01     46.18 o 
   7   3   1    13753.57    13787.48    157.90 o 
   8   3   1      201.83      132.37     27.60 o 
   9   3   1    11971.31    12083.67    350.54 o 
  10   3   1      273.23      392.56     80.15 o 
 -11   4   1      211.11      169.66     63.47 o 
 -10   4   1      273.75      244.77     44.89 o 
  -9   4   1      204.12      272.60     38.70 o 
  -8   4   1       70.35       53.91     18.88 o 
  -7   4   1      124.76      109.96     18.87 o 
  -6   4   1     1005.39     1082.77     27.36 o 
  -5   4   1        0.39        6.70      9.02 o 
  -4   4   1      286.84      312.97     18.03 o 
  -3   4   1      101.97       97.23      9.43 o 
  -2   4   1     4457.56     5477.67     67.31 o 
  -1   4   1     2521.34     3271.13     59.33 o 
   0   4   1      410.92      486.93     13.26 o 
   1   4   1      469.29      388.81     13.66 o 
   2   4   1     1932.84     2236.20     38.29 o 
   3   4   1     2947.68     3683.68     56.93 o 
   4   4   1       46.03       33.02     10.25 o 
   5   4   1      164.40       75.76     13.07 o 
   6   4   1       95.09       98.55     16.87 o 
   7   4   1       39.67       45.18     18.80 o 
   8   4   1       74.07       56.71     25.05 o 
   9   4   1       28.72      134.91     37.49 o 
  10   4   1        9.33        0.00     39.90 o 
 -11   5   1     6352.82     6170.29    225.33 o 
 -10   5   1      101.94      101.36     39.65 o 
  -9   5   1     8856.24     8905.42    126.81 o 
  -8   5   1      250.19      312.14     46.85 o 
  -7   5   1    14987.48    13980.08    139.72 o 
  -6   5   1     6821.28     7106.49     82.05 o 
  -5   5   1    14296.79    13973.12    160.34 o 
  -4   5   1    31580.26    29868.16    270.43 o 
  -3   5   1     6604.13     6117.47     78.71 o 
  -2   5   1    27513.87    25100.57    389.22 o 
  -1   5   1      828.08      846.89     15.84 o 
   0   5   1    13344.28    10882.12    118.43 o 
   1   5   1      995.51      701.90     19.04 o 
   2   5   1    36966.66    34855.56    543.20 o 
   3   5   1    12167.54    13060.46    150.54 o 
   4   5   1    16603.12    17223.54    293.62 o 
   5   5   1    23700.68    23413.00    201.78 o 
   6   5   1     1469.08     1340.40     36.66 o 
   7   5   1    17514.79    17453.95    190.75 o 
   8   5   1      502.72      533.82     65.25 o 
   9   5   1     7563.25     7822.59    300.49 o 
  10   5   1      545.75      612.36     65.33 o 
 -11   6   1        1.40       22.30     44.30 o 
 -10   6   1       45.91       50.22     40.05 o 
  -9   6   1        1.92       74.54     29.21 o 
  -8   6   1       10.32        0.00     18.42 o 
  -7   6   1       48.89       97.77     16.64 o 
  -6   6   1      119.16      180.40     18.60 o 
  -5   6   1      504.52      786.85     24.98 o 
  -4   6   1      174.79      159.46     12.32 o 
  -3   6   1       37.25       46.42      8.14 o 
  -2   6   1     2459.74     3304.95     52.30 o 
  -1   6   1     1699.70     2442.01     32.95 o 
   0   6   1       74.70       66.92      7.65 o 
   1   6   1      100.84       47.17     19.88 o 
   2   6   1     3070.90     4060.52     60.31 o 
   3   6   1       42.03       52.76     11.67 o 
   4   6   1        4.19        0.00     11.50 o 
   5   6   1       26.31       27.76     15.45 o 
   6   6   1      141.34      143.74     36.12 o 
   7   6   1        2.76       27.25     19.05 o 
   8   6   1      333.83      344.79     79.92 o 
   9   6   1        0.31       29.13     36.85 o 
  10   6   1        2.23       38.21     59.81 o 
 -10   7   1      895.59      892.59    157.18 o 
  -9   7   1    13003.58    13149.10    244.39 o 
  -8   7   1       15.01        0.00     28.00 o 
  -7   7   1    12795.39    12650.57    147.50 o 
  -6   7   1     8016.92     7899.92    101.09 o 
  -5   7   1     9197.57     8305.33    155.30 o 
  -4   7   1    22359.16    23037.59    213.36 o 
  -3   7   1    13773.20    15647.08    150.04 o 
  -2   7   1    15235.70    13616.37    138.48 o 
  -1   7   1     2435.15     3091.45     40.47 o 
   0   7   1    24551.07    21751.14    277.54 o 
   1   7   1     9776.76    11125.64    171.16 o 
   2   7   1    36058.14    34152.04    349.86 o 
   3   7   1     7993.52     7193.68    176.06 o 
   4   7   1    14935.24    15482.92    276.63 o 
   5   7   1    17513.89    17862.73    262.10 o 
   6   7   1     1942.90     2049.17     52.49 o 
   7   7   1    10778.60    10332.97    132.59 o 
   8   7   1      726.01      662.37     41.02 o 
   9   7   1    10364.96    10137.15    292.38 o 
  10   7   1     1904.52     1870.47    124.99 o 
 -10   8   1       73.58       38.39     55.78 o 
  -9   8   1       14.70      151.31     40.79 o 
  -8   8   1       43.47       65.92     31.35 o 
  -7   8   1        1.45       43.04     21.34 o 
  -6   8   1        4.29        0.54     16.03 o 
  -5   8   1       40.08       13.19     13.79 o 
  -4   8   1        6.58        0.00     10.44 o 
  -3   8   1      540.54      744.89     20.36 o 
  -2   8   1      410.05      446.01     23.08 o 
  -1   8   1        7.59        0.00      7.43 o 
   0   8   1     1822.57     2239.94     35.19 o 
   1   8   1     1217.27     1649.32     30.11 o 
   2   8   1      290.44      450.75     17.57 o 
   3   8   1      377.83      491.28     21.47 o 
   4   8   1     1099.79     1164.80     30.43 o 
   5   8   1       14.46       15.49     15.85 o 
   6   8   1        5.05        7.15     17.93 o 
   7   8   1      140.75      128.29     22.88 o 
   8   8   1      200.61       93.18     29.52 o 
   9   8   1       83.82       73.69     41.58 o 
  10   8   1       75.78       71.42     61.21 o 
 -10   9   1      714.37      782.73     98.00 o 
  -9   9   1    11426.54    10734.60    218.58 o 
  -8   9   1      174.32      126.57     35.90 o 
  -7   9   1    15299.19    15033.20    203.17 o 
  -6   9   1     5396.62     5342.33    114.06 o 
  -5   9   1     3469.33     2895.74     58.32 o 
  -4   9   1     8112.77     7524.10     87.81 o 
  -3   9   1     6449.80     6642.42    130.78 o 
  -2   9   1    18664.72    17443.26    287.93 o 
  -1   9   1    11421.88    14511.98    142.21 o 
   0   9   1    58879.01    54181.82    602.67 o 
   1   9   1     5578.56     6104.92     86.97 o 
   2   9   1    20142.69    18860.50    351.85 o 
   3   9   1    13426.68    14163.60    147.08 o 
   4   9   1     8990.59     8328.78    100.97 o 
   5   9   1    11183.18    11112.73    130.77 o 
   6   9   1     3474.46     3812.42     78.34 o 
   7   9   1    11563.25    11837.64    149.74 o 
   8   9   1       12.45       35.93     32.41 o 
   9   9   1     9440.73     9460.90    203.69 o 
 -10  10   1       37.88       16.97     44.37 o 
  -9  10   1       39.25       83.74     41.72 o 
  -8  10   1        0.51        0.00     31.80 o 
  -7  10   1       68.72      147.17     33.22 o 
  -6  10   1      123.77      172.37     29.22 o 
  -5  10   1        3.41        4.41     15.07 o 
  -4  10   1        0.44        0.00     10.91 o 
  -3  10   1      655.50      821.63     22.92 o 
  -2  10   1      194.12      154.72     18.44 o 
  -1  10   1      859.78     1120.53     25.56 o 
   0  10   1       11.82        0.00     11.09 o 
   1  10   1     5102.09     6359.63    121.42 o 
   2  10   1       13.11        3.07      9.87 o 
   3  10   1      227.31      174.04     16.42 o 
   4  10   1      534.50      504.61     23.33 o 
   5  10   1        9.34       30.85     18.42 o 
   6  10   1      719.18      649.50     35.05 o 
   7  10   1       49.12      110.41     26.98 o 
   8  10   1       11.61        0.00     35.51 o 
   9  10   1        1.77       39.17     42.63 o 
 -10  11   1      282.16      294.08     57.32 o 
  -9  11   1     8126.63     8092.19    189.82 o 
  -8  11   1        8.76        0.00     32.25 o 
  -7  11   1    21275.30    20298.10    415.45 o 
  -6  11   1     4246.47     4316.74    146.74 o 
  -5  11   1     4556.05     4268.34    100.48 o 
  -4  11   1     6021.42     5723.23     74.86 o 
  -3  11   1     3341.81     3205.85     64.89 o 
  -2  11   1    21524.95    20380.99    196.20 o 
  -1  11   1      717.28      851.08     24.92 o 
   0  11   1    30217.99    29471.38    584.86 o 
   1  11   1     1552.99     1342.19     30.35 o 
   2  11   1    24053.28    23072.58    459.99 o 
   3  11   1     8844.63     8615.58    116.84 o 
   4  11   1     8564.25     8529.08    105.70 o 
   5  11   1    10368.71     9674.28    141.10 o 
   6  11   1     4395.10     4434.55     88.92 o 
   7  11   1     6803.10     7109.12    164.83 o 
   8  11   1       53.78        0.00     35.35 o 
   9  11   1     7349.66     7497.43    197.77 o 
  -9  12   1       49.00       82.09     42.37 o 
  -8  12   1       91.56       96.39     34.81 o 
  -7  12   1        7.46       41.18     30.76 o 
  -6  12   1      204.62      188.69     48.26 o 
  -5  12   1      189.92      291.76     34.75 o 
  -4  12   1        4.54       35.13     26.58 o 
  -3  12   1      812.99      900.45     33.58 o 
  -2  12   1       61.33       88.41     14.29 o 
  -1  12   1      172.37      193.85     22.60 o 
   0  12   1       54.94      111.45     23.68 o 
   1  12   1      235.19      184.32     26.61 o 
   2  12   1       92.15      118.29     15.15 o 
   3  12   1       10.76        3.69     12.92 o 
   4  12   1        2.16       11.63     14.79 o 
   5  12   1      803.66      872.52     38.03 o 
   6  12   1      199.64      206.11     36.04 o 
   7  12   1      222.92      225.87     57.39 o 
   8  12   1       36.47       22.08     33.83 o 
   9  12   1       59.82      145.96     48.11 o 
  -9  13   1     5655.28     5557.53    211.41 o 
  -8  13   1      138.75      186.43     44.90 o 
  -7  13   1    10940.79    11083.79    296.71 o 
  -6  13   1     1717.74     1753.18     68.61 o 
  -5  13   1    14626.85    15015.96    245.82 o 
  -4  13   1    11012.03    10867.10    149.32 o 
  -3  13   1     1980.50     1902.46     62.72 o 
  -2  13   1    17970.72    18396.25    184.75 o 
  -1  13   1        3.89        0.00     12.57 o 
   0  13   1    24986.78    24262.94    415.42 o 
   1  13   1       30.75       64.99     13.19 o 
   2  13   1    17980.74    17288.18    363.40 o 
   3  13   1     5759.77     6090.05     83.86 o 
   4  13   1     8165.08     7909.44    130.02 o 
   5  13   1    15543.47    15555.83    255.12 o 
   6  13   1      981.67      996.21     55.68 o 
   7  13   1     6322.18     6736.73    154.76 o 
   8  13   1        0.02        9.70     35.15 o 
   9  13   1     5842.56     6371.33    173.45 o 
  -9  14   1       52.48      133.29     95.51 o 
  -8  14   1       46.89       28.91     31.07 o 
  -7  14   1       17.60       53.10     31.88 o 
  -6  14   1      695.98      699.05     47.09 o 
  -5  14   1     1061.44     1123.98     56.17 o 
  -4  14   1       36.99        8.76     18.26 o 
  -3  14   1       26.76        0.00     17.12 o 
  -2  14   1      256.63      190.91     28.51 o 
  -1  14   1       85.55       70.20     13.91 o 
   0  14   1        3.49        0.00     12.71 o 
   1  14   1     1548.38     1683.76     38.29 o 
   2  14   1      235.36      213.06     19.66 o 
   3  14   1      352.18      429.84     29.59 o 
   4  14   1        3.88       15.49     21.84 o 
   5  14   1        9.82       37.36     27.93 o 
   6  14   1       14.93        2.74     28.51 o 
   7  14   1       19.19       24.49     35.13 o 
   8  14   1      101.27      110.85     40.95 o 
  -9  15   1     4596.41     4983.88    157.70 o 
  -8  15   1      383.25      337.58     51.52 o 
  -7  15   1     9619.62     9501.75    193.75 o 
  -6  15   1     2881.50     2768.88     90.28 o 
  -5  15   1     9314.51     9711.76    186.31 o 
  -4  15   1     4329.40     4591.46     88.58 o 
  -3  15   1      352.06      285.08     60.99 o 
  -2  15   1    15251.70    14739.37    190.77 o 
  -1  15   1      604.09      697.94     26.67 o 
   0  15   1    22042.01    22352.42    312.68 o 
   1  15   1      329.64      339.69     22.33 o 
   2  15   1     9592.45     9919.25    150.55 o 
   3  15   1     6793.13     6478.39    150.36 o 
   4  15   1     7910.64     8028.25    128.78 o 
   5  15   1    10616.57     9969.33    192.74 o 
   6  15   1      592.78      738.53     59.47 o 
   7  15   1     6188.01     6161.01    215.55 o 
   8  15   1       68.05       71.56     42.94 o 
  -8  16   1        3.01        0.00     36.84 o 
  -7  16   1       21.03        5.85     35.55 o 
  -6  16   1        9.83       13.00     32.77 o 
  -5  16   1       46.94      104.89     34.94 o 
  -4  16   1        9.13        0.00     28.58 o 
  -3  16   1      410.96      523.42     35.34 o 
  -2  16   1       49.98       37.32     21.00 o 
  -1  16   1        2.42        6.45     26.98 o 
   0  16   1       18.19       67.90     16.56 o 
   1  16   1      562.90      534.46     26.02 o 
   2  16   1      583.41      628.32     33.66 o 
   3  16   1      212.07      165.36     27.91 o 
   4  16   1        1.15       11.30     40.51 o 
   5  16   1      108.02      139.19     36.02 o 
   6  16   1        1.52        0.00     32.41 o 
   7  16   1       23.28       40.79     38.63 o 
   8  16   1       56.91       34.27     44.18 o 
  -8  17   1      147.87      191.45     46.59 o 
  -7  17   1     6717.57     6709.27    162.64 o 
  -6  17   1     5119.72     4913.45    131.43 o 
  -5  17   1     6358.61     6465.38    160.42 o 
  -4  17   1     4882.21     4609.69    117.84 o 
  -3  17   1     4376.04     4576.12     91.88 o 
  -2  17   1    13079.98    13529.95    184.93 o 
  -1  17   1      752.11      769.46     37.41 o 
   0  17   1    13748.10    13100.39    178.08 o 
   1  17   1     1259.55     1262.11     53.24 o 
   2  17   1     9816.51     9753.10    147.17 o 
   3  17   1     5664.01     5936.33    108.45 o 
   4  17   1     3351.10     3472.15    103.51 o 
   5  17   1     5436.12     5583.84    139.50 o 
   6  17   1      829.36      947.94     61.19 o 
   7  17   1     7658.48     7604.68    179.62 o 
  -7  18   1       77.35       46.61     39.43 o 
  -6  18   1       69.97       50.29     40.90 o 
  -5  18   1       20.74        0.00     31.27 o 
  -4  18   1       44.59       46.52     51.14 o 
  -3  18   1       51.55       51.30     24.38 o 
  -2  18   1       20.67       37.62     22.06 o 
  -1  18   1        1.65       16.14     20.67 o 
   0  18   1      116.69       59.02     23.34 o 
   1  18   1      280.76      258.25     39.02 o 
   2  18   1       16.43        0.00     21.03 o 
   3  18   1       21.78       57.58     32.86 o 
   4  18   1      840.50      763.82     57.44 o 
   5  18   1        0.03       55.18     36.25 o 
   6  18   1        9.02        0.00     37.40 o 
   7  18   1        3.98        0.00     40.71 o 
  -7  19   1     5239.33     5387.79    148.52 o 
  -6  19   1     3554.16     3232.14    109.16 o 
  -5  19   1     3102.51     3081.07    103.52 o 
  -4  19   1     5123.87     5284.95    135.47 o 
  -3  19   1     3939.00     3855.39     87.97 o 
  -2  19   1     8472.56     7962.03    133.77 o 
  -1  19   1      444.26      522.05     73.83 o 
   0  19   1    12149.54    12252.57    480.64 o 
   1  19   1     1555.84     1553.55     69.99 o 
   2  19   1     6969.93     7402.66    238.15 o 
   3  19   1     3049.37     2979.38     79.51 o 
   4  19   1     1982.29     2196.81     83.39 o 
   5  19   1     4341.88     4286.71    124.67 o 
   6  19   1     1260.12     1334.28     74.05 o 
  -6  20   1      269.93      221.30     49.17 o 
  -5  20   1      127.39       90.36     42.00 o 
  -4  20   1       22.47       15.14     34.11 o 
  -3  20   1       23.53        3.92     26.60 o 
  -2  20   1       91.02       96.56     29.71 o 
  -1  20   1        5.50        0.00     32.82 o 
   0  20   1      114.71      119.11     37.68 o 
   1  20   1        1.26       16.53     32.16 o 
   2  20   1      369.67      330.60     48.96 o 
   3  20   1       19.07       14.44     35.78 o 
   4  20   1      487.86      558.24     56.46 o 
   5  20   1      183.95      235.84     62.49 o 
   6  20   1        4.71        0.00     42.70 o 
  -5  21   1     3410.82     3209.88    110.22 o 
  -4  21   1     6251.00     6183.47    153.33 o 
  -3  21   1     2562.95     2565.26     75.45 o 
  -2  21   1     5421.45     5646.83    146.27 o 
  -1  21   1      123.10      151.99     39.80 o 
   0  21   1     6772.09     6464.22    170.36 o 
   1  21   1      857.11      754.22     58.39 o 
   2  21   1     8202.14     8011.60    254.13 o 
   3  21   1     2544.22     2690.14    100.14 o 
   4  21   1     4376.24     4377.87    191.25 o 
   5  21   1     4689.69     4733.48    207.00 o 
  -5  22   1        6.99        8.18     45.05 o 
  -4  22   1        6.59       97.31     65.49 o 
  -3  22   1       13.77       39.06     57.54 o 
  -2  22   1      123.65       85.76     41.47 o 
  -1  22   1      127.39      108.92     39.67 o 
   0  22   1      319.92      239.16     60.27 o 
   1  22   1       64.12       45.23     35.73 o 
   2  22   1      115.48      106.68     45.58 o 
   3  22   1       27.44       17.46     59.10 o 
   4  22   1      772.55      809.00    105.33 o 
  -3  23   1     1160.00     1221.85    107.36 o 
  -2  23   1     5224.90     5083.13    142.29 o 
  -1  23   1       25.66       17.96     40.06 o 
   0  23   1     5384.16     5129.57    142.65 o 
   1  23   1      460.61      467.78     59.52 o 
   2  23   1     5463.18     5403.25    225.84 o 
   3  23   1     1560.91     1493.11    121.71 o 
  -2  24   1       14.91        8.28     82.22 o 
  -1  24   1       70.51       45.60     43.40 o 
   0  24   1       37.61       69.74     46.78 o 
   1  24   1      202.53      174.53     67.87 o 
 -11   0   2     4036.74     4210.73    123.70 o 
 -10   0   2     1546.19     1298.77     81.52 o 
  -9   0   2    16621.66    16810.72    274.13 o 
  -8   0   2     4064.95     3751.01     97.03 o 
  -7   0   2    26701.60    27199.46    376.70 o 
  -6   0   2     6042.55     6042.98    321.04 o 
  -5   0   2    26578.18    31348.02    405.18 o 
  -4   0   2     8407.12     7438.94    117.68 o 
  -3   0   2     4804.47     4600.81     76.65 o 
  -2   0   2    43484.81    39501.95    607.88 o 
  -1   0   2    11948.44    15240.62    270.40 o 
   0   0   2    40440.88    31870.14    391.99 o 
   1   0   2    15466.99    16587.68    217.49 o 
   2   0   2    45530.19    41052.59    655.87 o 
   3   0   2    36378.36    35531.77    441.63 o 
   4   0   2    16568.23    16170.92    224.54 o 
   5   0   2    15537.21    15412.44    224.26 o 
   6   0   2     1993.00     1977.22     61.39 o 
   7   0   2     5430.22     5495.23    179.09 o 
   8   0   2      418.62      407.31     64.72 o 
   9   0   2     8114.81     8778.03    267.52 o 
  10   0   2     2130.67     2022.74    128.18 o 
 -11   1   2        9.64        3.63     27.60 o 
 -10   1   2       48.08       29.79     25.05 o 
  -9   1   2       12.07       70.49     23.65 o 
  -8   1   2       39.53       64.26     18.81 o 
  -7   1   2      100.72       91.49     18.31 o 
  -6   1   2      256.02      434.60     16.54 o 
  -5   1   2       18.15       65.25      8.99 o 
  -4   1   2       31.70        1.46      7.30 o 
  -3   1   2     1072.17     1124.92     24.07 o 
  -1   1   2      119.21      137.22      9.02 o 
   0   1   2     8540.76    10942.22    104.37 o 
   1   1   2    10430.13    11053.44    180.94 o 
   2   1   2       23.20        0.00      8.09 o 
   3   1   2        4.69       17.20      7.36 o 
   4   1   2       41.14       81.21     12.22 o 
   5   1   2      386.25      636.37     24.30 o 
   6   1   2        2.83        3.18     13.83 o 
   7   1   2      108.67      116.57     43.89 o 
   8   1   2       14.80        6.13     30.27 o 
   9   1   2       27.33       82.50     39.02 o 
  10   1   2        6.78       67.33     72.97 o 
 -11   2   2     4495.49     4662.30    108.89 o 
 -10   2   2     1233.14     1218.34     46.37 o 
  -9   2   2    11287.25    11110.82    144.21 o 
  -8   2   2     2065.77     2403.78     54.26 o 
  -7   2   2    23876.94    24262.13    257.40 o 
  -6   2   2     8420.84     8424.04     87.83 o 
  -5   2   2    24304.24    22895.62    173.66 o 
  -4   2   2    22354.69    21050.74    292.37 o 
  -3   2   2     6513.05     6036.39     71.22 o 
  -2   2   2    85164.58    73205.56    900.51 o 
  -1   2   2    13248.97    17480.57    180.57 o 
   1   2   2      221.76       84.15     10.46 o 
   2   2   2    39172.26    36131.13    516.49 o 
   3   2   2    22663.43    25319.99    231.09 o 
   4   2   2    13681.69    14270.99    157.48 o 
   5   2   2    17847.08    16802.05    170.92 o 
   6   2   2      135.37      114.51     17.67 o 
   7   2   2     5172.99     4725.81    116.10 o 
   8   2   2      119.54      116.67     36.24 o 
   9   2   2     8643.00     8458.61    183.86 o 
  10   2   2     1215.74     1181.19    107.33 o 
 -11   3   2      117.60      127.78     37.81 o 
 -10   3   2       35.94       23.69     25.59 o 
  -9   3   2       89.56       98.30     24.55 o 
  -8   3   2      112.61       98.31     20.30 o 
  -7   3   2      227.44      347.04     25.33 o 
  -6   3   2     1934.00     2107.50     36.35 o 
  -5   3   2       64.42       51.18      9.67 o 
  -4   3   2        1.33        0.42      6.30 o 
  -3   3   2     5177.08     7067.02     89.03 o 
  -2   3   2     4966.01     6107.13    140.31 o 
  -1   3   2     1301.67     1752.61     27.60 o 
   0   3   2      538.40      619.11     17.20 o 
   1   3   2     7595.72     8935.32    160.87 o 
   2   3   2     1367.51     1846.50     37.21 o 
   3   3   2      496.68      693.60     19.80 o 
   4   3   2      982.85     1216.65     32.08 o 
   5   3   2     1084.87     1087.48     30.46 o 
   6   3   2      289.44      280.68     38.66 o 
   7   3   2      144.19      173.56     26.88 o 
   8   3   2      337.45      221.60     38.39 o 
   9   3   2       29.56       41.97     39.57 o 
  10   3   2        1.42        0.00     41.81 o 
 -11   4   2     5614.45     5940.94    173.48 o 
 -10   4   2      222.84      213.11     34.64 o 
  -9   4   2     9051.95     9341.49    129.17 o 
  -8   4   2       47.66       37.82     18.27 o 
  -7   4   2    15329.69    14923.90    165.69 o 
  -6   4   2     7026.87     7459.54    130.72 o 
  -5   4   2    35171.27    40079.32    320.55 o 
  -4   4   2    33416.53    34292.30    273.46 o 
  -3   4   2     7709.25     7938.90    110.89 o 
  -2   4   2    81834.88    69796.84    834.83 o 
  -1   4   2       82.16      224.87     69.23 o 
   0   4   2    17904.70    14004.18    150.77 o 
   2   4   2    51429.87    48420.90    709.37 o 
   3   4   2    28827.08    29225.84    383.06 o 
   4   4   2     8292.30     7839.24    122.47 o 
   5   4   2    22954.13    23120.38    211.14 o 
   6   4   2       31.74       24.24     15.28 o 
   7   4   2     7556.76     7678.19    125.72 o 
   8   4   2        6.24        0.00     28.25 o 
   9   4   2     5906.17     5829.22    147.48 o 
  10   4   2      663.88      648.18     76.48 o 
 -11   5   2        1.42       61.70     44.75 o 
 -10   5   2       53.14       24.80     28.71 o 
  -9   5   2       11.14       59.15     25.95 o 
  -8   5   2       65.26       56.32     19.38 o 
  -7   5   2       21.61        0.00     12.85 o 
  -6   5   2      511.79      506.51     20.51 o 
  -5   5   2      521.76      878.52     23.18 o 
  -4   5   2       72.04       61.57     10.23 o 
  -3   5   2       37.18       56.76     11.35 o 
  -2   5   2     2501.89     3235.95    110.99 o 
  -1   5   2     1505.60     1852.65     29.27 o 
   0   5   2        2.62        0.00      6.00 o 
   1   5   2       91.98       28.12      8.75 o 
   2   5   2     1174.84     1523.81     34.83 o 
   3   5   2       67.36       44.49     11.74 o 
   4   5   2      122.01      140.14     22.33 o 
   5   5   2       37.17       92.84     16.57 o 
   6   5   2      624.70      600.63     33.14 o 
   7   5   2        0.20       20.02     22.92 o 
   8   5   2        0.08        0.00     30.62 o 
   9   5   2       56.33      125.46     41.38 o 
  10   5   2       20.60       15.20     43.93 o 
 -11   6   2     3591.17     3566.29    307.43 o 
 -10   6   2      372.46      399.49     42.96 o 
  -9   6   2    13058.67    13310.03    206.52 o 
  -8   6   2      128.47      112.11     25.42 o 
  -7   6   2     9987.67     9997.60    109.17 o 
  -6   6   2     6603.69     6189.39     80.38 o 
  -5   6   2    15411.50    14965.74    143.46 o 
  -4   6   2    55617.82    59275.50    588.76 o 
  -3   6   2     7728.08     8231.04    119.57 o 
  -2   6   2    48956.94    47065.79    574.78 o 
  -1   6   2      258.10      253.59      9.96 o 
   0   6   2    22215.78    18553.76    361.07 o 
   2   6   2    55234.59    50707.45    651.82 o 
   3   6   2    11520.87    11985.46    146.56 o 
   4   6   2     7059.96     6603.59     97.96 o 
   5   6   2    23455.28    23884.71    272.03 o 
   6   6   2      491.24      470.84     68.50 o 
   7   6   2    12091.70    12013.29    173.46 o 
   8   6   2      401.65      389.53     56.26 o 
   9   6   2     5593.60     5816.49    209.82 o 
  10   6   2      877.02     1005.11     99.92 o 
 -11   7   2      152.05      230.28     53.33 o 
 -10   7   2       72.36       62.52     31.92 o 
  -9   7   2       13.51       95.93     30.57 o 
  -8   7   2       41.01        4.73     22.03 o 
  -7   7   2       87.35      139.73     21.18 o 
  -6   7   2      246.88      413.83     36.11 o 
  -5   7   2        5.98        0.29     13.75 o 
  -4   7   2      661.21      847.55     32.15 o 
  -3   7   2      855.41      869.30     23.14 o 
  -2   7   2      532.19      702.65     23.22 o 
  -1   7   2      179.26      217.71     14.22 o 
   0   7   2     3532.99     4412.13     72.54 o 
   1   7   2      263.09      273.78     15.49 o 
   2   7   2      280.56      248.61     17.91 o 
   3   7   2       74.51       35.57     12.89 o 
   4   7   2     1389.79     1254.60     37.99 o 
   5   7   2        4.76        5.32     16.83 o 
   6   7   2      111.09      103.49     24.54 o 
   7   7   2        8.95       65.36     26.07 o 
   8   7   2       58.47       54.78     33.53 o 
   9   7   2      178.09      188.96     56.18 o 
 -10   8   2      897.34     1003.21    129.16 o 
  -9   8   2    14367.57    14337.74    632.14 o 
  -8   8   2      329.10      389.30     47.05 o 
  -7   8   2    10568.62    10347.09    151.46 o 
  -6   8   2     5816.76     6115.59    102.39 o 
  -5   8   2     7358.08     7555.64    104.26 o 
  -4   8   2    27803.63    29866.24    270.36 o 
  -3   8   2    17161.21    19746.03    286.66 o 
  -2   8   2    45555.10    43975.59    532.44 o 
  -1   8   2     1310.21     1432.47     25.85 o 
   0   8   2    50434.59    45304.00    551.77 o 
   1   8   2     3397.71     3596.87     69.54 o 
   2   8   2    20966.53    20916.93    261.06 o 
   3   8   2     7793.98     7143.20    110.06 o 
   4   8   2     3296.29     2968.84     60.34 o 
   5   8   2    17999.83    18502.83    479.35 o 
   6   8   2       86.65       10.72     23.60 o 
   7   8   2     9498.37     9313.14    188.35 o 
   8   8   2      174.25      113.98     67.87 o 
   9   8   2     6978.78     6765.58    235.08 o 
 -10   9   2       22.95       38.48     39.70 o 
  -9   9   2        2.38       74.85     37.11 o 
  -8   9   2      176.55      171.29     35.91 o 
  -7   9   2       35.39       68.66     22.96 o 
  -6   9   2        6.40        3.64     19.65 o 
  -5   9   2      440.58      454.67     44.91 o 
  -4   9   2      185.02      232.30     18.28 o 
  -3   9   2     2654.11     3253.21     44.51 o 
  -2   9   2      171.99      239.58     22.68 o 
  -1   9   2        9.39        0.00      7.44 o 
   0   9   2        2.33        0.00      7.82 o 
   1   9   2       18.24        0.00      9.95 o 
   2   9   2        0.68       36.51     25.35 o 
   3   9   2      144.83      163.32     18.51 o 
   4   9   2      796.60      909.83     34.17 o 
   5   9   2       65.43       69.31     29.71 o 
   6   9   2       27.14       53.71     39.88 o 
   7   9   2      129.16      120.93     30.39 o 
   8   9   2       26.31       15.38     36.43 o 
   9   9   2        3.96        0.00     57.07 o 
 -10  10   2      436.33      488.93     61.75 o 
  -9  10   2     9201.92     9577.96    295.66 o 
  -8  10   2      405.51      450.67     50.52 o 
  -7  10   2    11856.68    12396.87    238.02 o 
  -6  10   2     4367.27     4326.78    110.36 o 
  -5  10   2     9721.69     9668.45    167.63 o 
  -4  10   2    21149.10    21551.38    225.22 o 
  -3  10   2    12915.57    14067.71    140.91 o 
  -2  10   2    31401.31    32387.93    361.63 o 
  -1  10   2      112.51       98.85     18.24 o 
   0  10   2    26274.83    25263.53    234.81 o 
   1  10   2     2294.21     2257.95     45.35 o 
   2  10   2    29025.14    27986.58    461.27 o 
   3  10   2    12314.39    12782.36    160.77 o 
   4  10   2     4120.07     3863.98     84.74 o 
   5  10   2    11778.63    11550.66    162.54 o 
   6  10   2     2226.97     2318.73     64.07 o 
   7  10   2     8028.56     7985.48    106.40 o 
   8  10   2       70.14       96.64     39.38 o 
   9  10   2     5174.03     5367.21    208.65 o 
 -10  11   2       12.18        0.00     42.42 o 
  -9  11   2        7.53       46.12     43.93 o 
  -8  11   2      117.52      114.67     36.20 o 
  -7  11   2      458.90      508.51     40.61 o 
  -6  11   2      274.43      243.86     34.92 o 
  -5  11   2      578.27      657.14     46.12 o 
  -4  11   2       35.79       46.03     15.62 o 
  -3  11   2     1963.19     2220.50     37.56 o 
  -2  11   2       26.45       52.16     10.55 o 
  -1  11   2      112.38      136.73     12.92 o 
   0  11   2       13.91       11.02      9.86 o 
   1  11   2       40.70       48.44     11.87 o 
   2  11   2      119.25       68.25     13.50 o 
   3  11   2        7.01       17.07     13.12 o 
   4  11   2      175.32      218.12     21.85 o 
   5  11   2     1196.66     1236.58     48.57 o 
   6  11   2      334.02      436.86     36.79 o 
   7  11   2       77.47       80.71     28.15 o 
   8  11   2       19.17       18.60     38.50 o 
   9  11   2        1.05       62.69     59.88 o 
 -10  12   2      150.93      210.89     53.81 o 
  -9  12   2     7778.36     7277.22    195.82 o 
  -8  12   2      439.49      429.04     42.85 o 
  -7  12   2    14900.99    14886.38    345.71 o 
  -6  12   2     2820.49     2773.44    121.12 o 
  -5  12   2     6985.90     7202.52    179.05 o 
  -4  12   2    11779.62    12811.90    165.78 o 
  -3  12   2     5006.64     5366.80     88.51 o 
  -2  12   2    25272.82    25717.59    295.20 o 
  -1  12   2       72.07      127.52     15.22 o 
   0  12   2    15024.39    14107.13    190.04 o 
   1  12   2      458.39      374.65     19.36 o 
   2  12   2    29013.17    29015.30    305.36 o 
   3  12   2     8781.15     8819.64    109.71 o 
   4  12   2     7074.25     7073.19     97.87 o 
   5  12   2    14377.36    14431.21    289.34 o 
   6  12   2       77.35      129.29     28.15 o 
   7  12   2     5272.08     5436.89    137.46 o 
   8  12   2       23.56       59.75     33.99 o 
  -9  13   2      104.95      139.60     59.68 o 
  -8  13   2      225.14      144.00     46.27 o 
  -7  13   2      366.26      406.54     51.39 o 
  -6  13   2      208.40       72.72     29.09 o 
  -5  13   2     1095.02      944.63     65.07 o 
  -4  13   2      199.44      208.53     29.08 o 
  -3  13   2        0.61        0.00     17.45 o 
  -2  13   2        0.10        0.00     14.08 o 
  -1  13   2       48.48       46.23     12.16 o 
   0  13   2      224.43      258.19     17.91 o 
   1  13   2      453.09      387.03     20.67 o 
   2  13   2        5.03       24.64     14.05 o 
   3  13   2      214.21      249.55     24.34 o 
   4  13   2      193.52      170.68     21.74 o 
   5  13   2      272.94      295.84     32.35 o 
   6  13   2       26.89        3.24     29.07 o 
   7  13   2       31.15        1.93     33.43 o 
   8  13   2       12.98       19.30     43.65 o 
  -9  14   2     4837.57     5106.03    155.14 o 
  -8  14   2      256.77      409.64     54.84 o 
  -7  14   2     7107.46     7459.74    161.74 o 
  -6  14   2     1588.61     1501.01     64.76 o 
  -5  14   2    18129.57    18197.40    286.94 o 
  -4  14   2    18629.32    18352.89    253.32 o 
  -3  14   2     1781.52     1570.73     47.62 o 
  -2  14   2    17702.37    17975.77    220.17 o 
  -1  14   2       22.44       32.43     16.31 o 
   0  14   2    14446.31    13998.33    321.91 o 
   1  14   2      163.81      117.68     16.48 o 
   2  14   2    19733.66    19029.29    268.96 o 
   3  14   2     9162.32     9508.26    119.88 o 
   4  14   2     9561.47     9870.67    126.26 o 
   5  14   2    10621.95    10203.10    194.83 o 
   6  14   2      175.96      213.94     39.61 o 
   7  14   2     3728.43     3977.21    119.36 o 
   8  14   2        1.42        0.00     36.79 o 
  -9  15   2       33.03       37.58     48.27 o 
  -8  15   2       13.34       94.73     52.90 o 
  -7  15   2        0.04        0.00     30.60 o 
  -6  15   2      635.49      583.46     45.20 o 
  -5  15   2      235.00      345.68     41.89 o 
  -4  15   2      324.06      415.34     35.08 o 
  -3  15   2       13.76       20.80     18.98 o 
  -2  15   2      445.48      560.81     37.47 o 
  -1  15   2        3.99       19.43     18.01 o 
   0  15   2       41.80       22.80     14.78 o 
   1  15   2      128.31      155.36     20.20 o 
   2  15   2        4.35       25.02     16.33 o 
   3  15   2      146.00      104.48     20.37 o 
   4  15   2       18.99        6.29     21.94 o 
   5  15   2      405.63      343.50     44.80 o 
   6  15   2       22.13        5.54     31.57 o 
   7  15   2       63.20       61.34     40.71 o 
  -8  16   2      320.92      353.81     52.12 o 
  -7  16   2     5220.97     5374.58    137.96 o 
  -6  16   2     3416.74     3617.51    123.73 o 
  -5  16   2     9872.80    10032.23    193.02 o 
  -4  16   2     3260.24     3490.99     99.22 o 
  -3  16   2     2179.09     2151.24     59.39 o 
  -2  16   2    17538.30    17847.31    225.58 o 
  -1  16   2      143.87      120.31     22.86 o 
   0  16   2    17155.42    17127.85    340.00 o 
   1  16   2      824.24      803.36     32.86 o 
   2  16   2    10231.40    10472.53    310.58 o 
   3  16   2     7088.99     7126.10    146.38 o 
   4  16   2     5264.50     5362.89    129.50 o 
   5  16   2     6288.19     6443.95    228.45 o 
   6  16   2      152.07      215.66     42.53 o 
   7  16   2     4870.16     5148.28    143.58 o 
  -8  17   2       16.35       53.57     42.08 o 
  -7  17   2       17.29        0.00     36.71 o 
  -6  17   2        9.11        0.00     31.55 o 
  -5  17   2      158.14      129.07     36.97 o 
  -4  17   2      230.34      174.23     37.83 o 
  -3  17   2      344.65      486.25     47.58 o 
  -2  17   2        5.90        8.91     21.10 o 
  -1  17   2        2.61        5.87     19.36 o 
   0  17   2       56.66       64.55     22.98 o 
   1  17   2      515.79      418.34     31.66 o 
   2  17   2       90.19       69.17     24.39 o 
   3  17   2       26.94       19.07     26.47 o 
   4  17   2       60.22       38.15     31.98 o 
   5  17   2      144.69       60.46     37.33 o 
   6  17   2       25.80       15.17     50.37 o 
   7  17   2        9.24        0.00     43.56 o 
  -7  18   2     4799.32     4901.53    136.86 o 
  -6  18   2     4023.49     3751.74    115.71 o 
  -5  18   2     3840.42     3538.75    107.48 o 
  -4  18   2     4733.01     5279.34    131.77 o 
  -3  18   2     3783.51     3830.71     85.74 o 
  -2  18   2    12246.75    12308.13    183.76 o 
  -1  18   2       25.40       41.50     22.83 o 
   0  18   2    13291.42    13144.46    276.47 o 
   1  18   2      471.81      503.27     42.73 o 
   2  18   2    10356.46    10047.09    315.00 o 
   3  18   2     4187.28     4417.47     94.49 o 
   4  18   2     3361.91     3307.20    103.25 o 
   5  18   2     4148.48     4147.84    122.76 o 
   6  18   2      435.62      579.87     62.69 o 
  -7  19   2        6.29       34.60     42.52 o 
  -6  19   2      199.14      224.78     46.59 o 
  -5  19   2       74.91       74.23     45.50 o 
  -4  19   2        6.77        0.00     33.35 o 
  -3  19   2      217.52      178.69     30.94 o 
  -2  19   2       12.13       50.70     35.40 o 
  -1  19   2        1.31       12.97     22.92 o 
   0  19   2       12.49        2.36     26.51 o 
   1  19   2        4.00        0.00     29.65 o 
   2  19   2       41.24       36.25     33.87 o 
   3  19   2      112.30       81.03     38.71 o 
   4  19   2      548.29      469.28     51.22 o 
   5  19   2        0.32        0.00     36.74 o 
   6  19   2       21.32        0.00     39.11 o 
  -6  20   2     1492.42     1812.29     86.40 o 
  -5  20   2     4040.90     3938.69    119.13 o 
  -4  20   2     5148.41     5058.15    133.63 o 
  -3  20   2     2445.48     2393.35     71.05 o 
  -2  20   2     7862.60     8312.70    141.33 o 
  -1  20   2       96.68       55.73     27.18 o 
   0  20   2     9193.83     9034.83    382.86 o 
   1  20   2      933.18      885.95     84.48 o 
   2  20   2     8610.22     8745.40    510.77 o 
   3  20   2     2709.41     2629.64     97.91 o 
   4  20   2     2416.37     2416.17    140.26 o 
   5  20   2     4273.65     4399.07    197.96 o 
  -6  21   2      346.25      312.72     66.62 o 
  -5  21   2       46.35       46.25     40.35 o 
  -4  21   2       29.02        6.93     37.29 o 
  -3  21   2      229.59      253.52     38.58 o 
  -2  21   2       15.60        0.00     35.67 o 
  -1  21   2      139.53      111.07     38.56 o 
   0  21   2      200.28      203.70     46.25 o 
   1  21   2       24.92       15.35     36.16 o 
   2  21   2       21.86        0.00     35.72 o 
   3  21   2        0.89        0.00     40.50 o 
   4  21   2      403.44      437.40     85.84 o 
  -5  22   2     4140.64     4178.21    130.19 o 
  -4  22   2     4840.54     4964.75    138.41 o 
  -3  22   2     1190.24     1079.09     97.70 o 
  -2  22   2     6061.61     5968.70    152.09 o 
  -1  22   2        8.57       49.54     37.51 o 
   0  22   2     6470.00     6633.06    354.99 o 
   1  22   2      242.35      228.70     48.57 o 
   2  22   2     6722.34     6650.18    404.42 o 
   3  22   2     1702.52     1621.36    125.14 o 
  -4  23   2       26.15       61.67     67.60 o 
  -3  23   2      304.74      240.30     77.65 o 
  -2  23   2       35.30        0.00     41.10 o 
  -1  23   2      110.14       36.42     70.60 o 
   0  23   2       25.99        0.00     39.69 o 
   1  23   2        1.20        6.23     41.56 o 
   2  23   2      134.84       89.58     47.54 o 
  -2  24   2     4509.29     4514.79    137.41 o 
  -1  24   2      112.41      125.95     63.00 o 
   0  24   2     4144.30     4268.07    220.69 o 
 -11   1   3     5564.07     5690.01    121.64 o 
 -10   1   3     1231.90     1206.82     44.87 o 
  -9   1   3    12673.20    12485.00    155.58 o 
  -8   1   3     2416.20     2747.72     57.27 o 
  -7   1   3    14089.70    13693.10    153.31 o 
  -6   1   3     4753.52     4121.45     51.99 o 
  -5   1   3    14851.50    14415.48    128.72 o 
  -4   1   3    34212.89    33235.04    356.50 o 
  -3   1   3    10663.69    11580.30    101.17 o 
  -2   1   3    37053.86    34399.08    243.47 o 
  -1   1   3     3582.97     4832.06     49.03 o 
   0   1   3    22492.45    19231.17    178.93 o 
   1   1   3    32173.96    32848.74    332.74 o 
   2   1   3    53822.08    50010.47    601.55 o 
   3   1   3    12686.62    11971.24    176.74 o 
   4   1   3    18229.06    18681.52    163.18 o 
   5   1   3    12037.31    11720.47    133.05 o 
   6   1   3      726.59      673.25     43.35 o 
   7   1   3    19679.67    19268.07    306.15 o 
   8   1   3      200.39      202.84     79.34 o 
   9   1   3     7526.71     7549.26    178.01 o 
 -11   2   3        4.52        7.14     33.23 o 
 -10   2   3       73.26       15.94     22.69 o 
  -9   2   3       29.51       39.07     20.96 o 
  -8   2   3       33.55        0.00     15.66 o 
  -7   2   3       65.66       71.81     15.96 o 
  -6   2   3      368.51      253.49     19.53 o 
  -5   2   3      167.11      166.22     12.13 o 
  -4   2   3       20.96       16.47      7.00 o 
  -3   2   3       64.62      106.79      9.98 o 
  -2   2   3      212.90      214.17      8.12 o 
  -1   2   3      767.23      948.19     34.50 o 
   0   2   3      192.55      227.31     17.41 o 
   1   2   3      848.29      992.92     27.26 o 
   2   2   3       47.43       42.92     12.60 o 
   3   2   3      289.47      380.07     21.52 o 
   4   2   3       67.87       97.41     12.13 o 
   5   2   3        2.41       30.10     16.96 o 
   6   2   3      426.10      345.89     38.75 o 
   7   2   3        0.10       83.46     32.83 o 
   8   2   3       17.75        0.00     33.17 o 
   9   2   3       79.78       63.54     40.27 o 
 -11   3   3     6723.09     6737.94    135.54 o 
 -10   3   3      373.40      289.79     37.36 o 
  -9   3   3    11064.54    11054.05    143.26 o 
  -8   3   3       23.34        0.00     15.97 o 
  -7   3   3    14841.39    13994.80    156.47 o 
  -6   3   3     6802.23     6720.00     75.11 o 
  -5   3   3    15091.96    15429.18    183.82 o 
  -4   3   3    34880.61    35117.84    396.61 o 
  -3   3   3     2481.18     2144.97     33.95 o 
  -2   3   3    44490.32    37859.74    390.08 o 
  -1   3   3     6133.87     8168.31     96.80 o 
   0   3   3    21611.36    18074.59    195.31 o 
   2   3   3    53573.48    49439.04    865.25 o 
   3   3   3    12075.30    12344.63    153.54 o 
   4   3   3    12264.37    12896.30    121.08 o 
   5   3   3    23709.08    22520.41    257.29 o 
   6   3   3      719.25      749.13     49.78 o 
   7   3   3    16667.85    16292.33    270.37 o 
   8   3   3      101.62       78.74     37.27 o 
   9   3   3     5248.01     5726.01    163.03 o 
 -11   4   3       53.74       78.54     36.18 o 
 -10   4   3      349.71      305.30     47.74 o 
  -9   4   3        5.59       21.65     25.17 o 
  -8   4   3      413.97      463.99     27.37 o 
  -7   4   3      122.69       73.79     17.06 o 
  -6   4   3      336.57      331.33     17.38 o 
  -5   4   3      223.37      224.89     14.02 o 
  -4   4   3       50.19       48.50      8.52 o 
  -3   4   3      129.02       54.20      6.76 o 
  -2   4   3        0.06        0.00      5.11 o 
  -1   4   3      303.09      445.12     15.97 o 
   0   4   3       47.88       37.22     11.40 o 
   1   4   3     2328.43     2722.47     48.64 o 
   2   4   3       10.64        8.03     11.36 o 
   3   4   3      657.28      862.39     30.50 o 
   4   4   3        5.18        4.47     14.48 o 
   5   4   3        7.12        5.52     19.16 o 
   6   4   3      190.42      171.21     32.69 o 
   7   4   3      108.29      101.95     37.46 o 
   8   4   3       37.73       36.75     35.38 o 
   9   4   3      133.88      139.16     49.97 o 
 -11   5   3     6945.57     6813.67    138.14 o 
 -10   5   3       57.80       83.89     31.02 o 
  -9   5   3     8502.49     8224.96    141.04 o 
  -8   5   3       53.67       62.81     22.77 o 
  -7   5   3    10811.18     9897.87    157.82 o 
  -6   5   3     5146.83     4581.53     59.64 o 
  -5   5   3    30531.88    31567.74    259.49 o 
  -4   5   3    40444.17    41220.48    347.22 o 
  -3   5   3      270.55      103.71     33.25 o 
  -2   5   3    27972.35    26187.28    336.06 o 
  -1   5   3     3773.06     4831.77     64.85 o 
   0   5   3    38952.00    32832.21    336.08 o 
   2   5   3    45798.44    42819.52    627.32 o 
   3   5   3    20172.98    20110.25    276.93 o 
   4   5   3     9711.65     9465.08    131.60 o 
   5   5   3    22311.79    22677.11    228.73 o 
   6   5   3     1078.22     1119.64     51.33 o 
   7   5   3    12361.93    12240.37    222.43 o 
   8   5   3      238.08      144.59     41.39 o 
   9   5   3     5598.04     5540.63    149.46 o 
 -11   6   3       98.50      111.41     37.01 o 
 -10   6   3        3.16        0.00     29.12 o 
  -9   6   3        1.49       58.74     27.51 o 
  -8   6   3        0.30        8.63     20.83 o 
  -7   6   3      340.68      282.55     23.80 o 
  -6   6   3      147.54      164.45     17.97 o 
  -5   6   3      571.26      810.06     22.33 o 
  -4   6   3      783.99     1135.86     22.52 o 
  -3   6   3     2166.79     2795.69     62.35 o 
  -2   6   3        9.56        0.00     10.01 o 
  -1   6   3     1147.53     1237.03     26.41 o 
   0   6   3      827.61     1143.57     35.61 o 
   1   6   3      720.71      790.70     25.71 o 
   2   6   3        8.83       40.66     12.48 o 
   3   6   3        7.69       21.46     11.98 o 
   4   6   3       76.11       81.71     17.91 o 
   5   6   3      480.58      468.69     67.80 o 
   6   6   3      453.87      462.13     43.26 o 
   7   6   3       76.62      119.38     34.46 o 
   8   6   3      177.01      120.47     61.60 o 
   9   6   3       11.38       41.18     53.44 o 
 -11   7   3     4239.66     4251.93    145.19 o 
 -10   7   3      349.66      322.89     40.98 o 
  -9   7   3    14420.24    14249.41    247.56 o 
  -8   7   3      699.07      626.92     38.46 o 
  -7   7   3    10177.19     9826.81    124.73 o 
  -6   7   3     3607.48     3325.16     59.85 o 
  -5   7   3    13695.27    14039.98    146.39 o 
  -4   7   3    16171.61    15362.63    218.75 o 
  -3   7   3      666.83      453.25     33.02 o 
  -2   7   3    39643.22    36251.22    648.31 o 
  -1   7   3      850.94      987.45     23.65 o 
   0   7   3    63773.27    56557.39    819.54 o 
   2   7   3    10925.86    10288.00    219.99 o 
   3   7   3    10396.00    10268.84    136.77 o 
   4   7   3     8404.76     8313.79    121.49 o 
   5   7   3    24405.89    24309.73    283.71 o 
   6   7   3     1625.57     1545.00     52.59 o 
   7   7   3    10137.59    10201.89    197.94 o 
   8   7   3       54.29       19.01     95.43 o 
   9   7   3     5371.56     5553.20    186.26 o 
 -11   8   3       22.82       68.33     49.12 o 
 -10   8   3      108.27       85.47     41.08 o 
  -9   8   3      552.28      665.95     60.62 o 
  -8   8   3      105.90       59.49     31.30 o 
  -7   8   3       61.54       92.07     22.59 o 
  -6   8   3      113.60      137.97     21.61 o 
  -5   8   3        8.86       13.92     17.25 o 
  -4   8   3      598.77      817.11     19.17 o 
  -3   8   3      246.64      135.53     15.26 o 
  -2   8   3      481.88      686.66     31.42 o 
  -1   8   3      141.69      155.92     12.40 o 
   0   8   3     1990.87     2486.32     45.30 o 
   1   8   3      865.18     1002.45     29.51 o 
   2   8   3       39.18       20.18     13.09 o 
   3   8   3       96.62       73.20     25.74 o 
   4   8   3       26.88       66.24     21.44 o 
   5   8   3      110.99      134.92     73.60 o 
   6   8   3      431.78      440.45     49.78 o 
   7   8   3       63.68      120.47     37.09 o 
   8   8   3       50.92        0.00     35.29 o 
   9   8   3       74.61       88.60     46.90 o 
 -10   9   3      433.33      481.81     62.32 o 
  -9   9   3    12554.35    12285.04    527.69 o 
  -8   9   3     1220.12     1115.41     89.20 o 
  -7   9   3    11421.80    10695.07    193.52 o 
  -6   9   3     6758.85     6500.18    131.51 o 
  -5   9   3    10810.75    10875.27    180.30 o 
  -4   9   3    11869.67    12079.64    149.65 o 
  -3   9   3     2515.24     2561.03     51.08 o 
  -2   9   3    23488.10    21619.14    322.71 o 
  -1   9   3      626.60      823.21     23.12 o 
   0   9   3    34343.36    32019.38    690.72 o 
   1   9   3     2855.34     2540.04     70.84 o 
   2   9   3    18695.72    18010.05    402.89 o 
   3   9   3    11379.82    11277.09    209.92 o 
   4   9   3     7121.85     7444.73    114.55 o 
   5   9   3    15766.21    15667.25    251.29 o 
   6   9   3     5958.18     6062.13    112.42 o 
   7   9   3     9544.45     9563.17    191.66 o 
   8   9   3      457.55      389.39    102.34 o 
   9   9   3     4378.95     4868.68    202.49 o 
 -10  10   3       22.83       15.40     41.65 o 
  -9  10   3      572.55      478.13     56.68 o 
  -8  10   3       12.07        0.00     30.45 o 
  -7  10   3      123.80       84.61     24.76 o 
  -6  10   3       10.60        0.14     20.93 o 
  -5  10   3      300.34      280.06     33.32 o 
  -4  10   3      375.72      408.13     25.30 o 
  -3  10   3      159.14      269.30     21.58 o 
  -2  10   3       11.78       11.90     14.20 o 
  -1  10   3        7.86        0.00      9.46 o 
   0  10   3      139.69      165.09     16.65 o 
   1  10   3      313.36      308.60     20.29 o 
   2  10   3       74.79      114.34     17.97 o 
   3  10   3      248.01      285.02     26.00 o 
   4  10   3       40.12       45.03     19.40 o 
   5  10   3        0.44       17.80     25.84 o 
   6  10   3      528.79      576.66     54.81 o 
   7  10   3      301.97      295.84     45.67 o 
   8  10   3        0.22        0.00     39.09 o 
 -10  11   3       14.91       22.19     43.26 o 
  -9  11   3     7962.60     7380.89    178.35 o 
  -8  11   3     1029.68     1039.62     63.58 o 
  -7  11   3    14647.51    14712.04    298.02 o 
  -6  11   3     4217.74     4278.45    104.16 o 
  -5  11   3     9683.82     9572.37    171.30 o 
  -4  11   3    14453.88    14198.08    176.84 o 
  -3  11   3     3092.29     3044.60     60.87 o 
  -2  11   3    26493.75    24828.12    361.90 o 
  -1  11   3       37.65       41.79     10.37 o 
   0  11   3    14584.46    13429.62    339.31 o 
   1  11   3     3821.16     4091.58    138.95 o 
   2  11   3    15458.20    15185.86    185.26 o 
   3  11   3    12113.87    11903.08    158.58 o 
   4  11   3     7884.63     7891.16    122.29 o 
   5  11   3    11650.37    11566.89    396.39 o 
   6  11   3     1911.83     1709.99     70.08 o 
   7  11   3     8108.53     8359.81    146.98 o 
   8  11   3      425.71      555.14     83.12 o 
 -10  12   3        2.99        3.22     43.78 o 
  -9  12   3      411.24      292.47     94.53 o 
  -8  12   3        8.15       13.73     26.28 o 
  -7  12   3      182.10      279.92     45.55 o 
  -6  12   3      268.38      227.05     34.11 o 
  -5  12   3      288.68      364.87     39.31 o 
  -4  12   3      332.16      295.77     25.94 o 
  -3  12   3       43.16       30.67     15.56 o 
  -2  12   3        0.27        4.81     13.84 o 
  -1  12   3        1.03        0.00      9.46 o 
   0  12   3     1837.88     1841.74     38.22 o 
   1  12   3      475.10      469.23     22.47 o 
   2  12   3       53.55       75.09     17.35 o 
   3  12   3      294.85      326.00     70.00 o 
   4  12   3      463.73      505.75     31.24 o 
   5  12   3      250.90      367.41     36.08 o 
   6  12   3       40.32        4.49     26.40 o 
   7  12   3      290.93      319.30     41.59 o 
   8  12   3        5.54        0.00     53.48 o 
 -10  13   3       19.97       43.15     49.04 o 
  -9  13   3     5892.72     6010.01    236.05 o 
  -8  13   3      889.38      725.45     46.52 o 
  -7  13   3    10736.34    10398.21    235.00 o 
  -6  13   3     1257.05     1132.45     64.83 o 
  -5  13   3     7124.77     7380.51    150.25 o 
  -4  13   3    15782.97    15930.63    200.37 o 
  -3  13   3      990.36     1098.79     38.62 o 
  -2  13   3    21657.50    21643.85    253.73 o 
  -1  13   3       14.42       36.98     15.72 o 
   0  13   3     6062.31     5318.65     81.62 o 
   1  13   3     2174.72     2016.39     56.13 o 
   2  13   3    22296.41    22255.71    374.48 o 
   3  13   3    11122.43    11454.46    138.40 o 
   4  13   3    10969.76    11862.14    146.59 o 
   5  13   3     8460.36     8300.75    152.59 o 
   6  13   3      135.80      185.82     31.84 o 
   7  13   3     6195.86     6161.17    155.05 o 
   8  13   3       71.38       35.04     58.60 o 
  -9  14   3       44.67       48.02     45.91 o 
  -8  14   3       65.00       92.02     32.51 o 
  -7  14   3        9.37        0.00     30.86 o 
  -6  14   3       18.29        8.57     27.84 o 
  -5  14   3       11.35       15.46     27.06 o 
  -4  14   3     3682.83     4197.21     83.23 o 
  -3  14   3      817.85      940.90     38.61 o 
  -2  14   3        8.64       14.97     17.34 o 
  -1  14   3      127.81      142.92     21.38 o 
   0  14   3      261.89      382.10     23.11 o 
   1  14   3        5.87        2.99     13.75 o 
   2  14   3      124.65      149.70     20.09 o 
   3  14   3      301.73      326.35     26.82 o 
   4  14   3      994.55      967.00     37.56 o 
   5  14   3      102.15       30.07     26.32 o 
   6  14   3       26.54        8.36     34.51 o 
   7  14   3      103.44      218.64     47.97 o 
  -9  15   3     6011.48     6063.97    172.61 o 
  -8  15   3      562.63      645.77     51.41 o 
  -7  15   3     6308.50     6412.80    151.04 o 
  -6  15   3     3185.48     3332.51    119.14 o 
  -5  15   3     8376.94     9089.88    179.10 o 
  -4  15   3    20706.57    20776.97    254.93 o 
  -3  15   3      633.80      569.20     32.14 o 
  -2  15   3    11106.11    10021.64    145.41 o 
  -1  15   3       99.57      123.39     25.34 o 
   0  15   3     9448.79     8847.31    158.98 o 
   1  15   3     2927.78     3013.66     56.96 o 
   2  15   3    11394.87    11418.77    166.85 o 
   3  15   3     6313.40     6223.40    164.44 o 
   4  15   3     6643.51     6745.19    146.51 o 
   5  15   3     5844.33     6126.02    147.36 o 
   6  15   3       90.72      166.41     58.32 o 
   7  15   3     6726.43     7131.98    188.33 o 
  -8  16   3       97.41        0.88     37.06 o 
  -7  16   3       30.30        0.00     33.61 o 
  -6  16   3      780.77      819.51     73.68 o 
  -5  16   3       51.43       74.36     32.85 o 
  -4  16   3        0.74        9.60     26.86 o 
  -3  16   3      173.60      341.61     62.42 o 
  -2  16   3      250.55      281.05     39.89 o 
  -1  16   3      104.19       82.39     27.86 o 
   0  16   3        5.80       15.61     19.76 o 
   1  16   3      207.03      168.96     26.44 o 
   2  16   3      326.74      290.36     26.45 o 
   3  16   3        0.08       18.43     18.82 o 
   4  16   3      274.29      219.34     38.46 o 
   5  16   3      132.88      139.19     40.55 o 
   6  16   3      165.88      108.75     43.74 o 
   7  16   3       47.98       58.81     45.01 o 
  -8  17   3      230.51      276.51     50.82 o 
  -7  17   3     4275.75     4722.84    132.04 o 
  -6  17   3     3190.14     2933.75     98.14 o 
  -5  17   3     2637.16     2588.28     90.28 o 
  -4  17   3     5605.32     5618.62    133.93 o 
  -3  17   3     2374.17     2461.22     66.11 o 
  -2  17   3    16140.29    16401.13    216.28 o 
  -1  17   3       90.10       87.16     24.40 o 
   0  17   3    14246.40    14120.14    288.82 o 
   1  17   3      749.95      672.07     37.03 o 
   2  17   3     7539.42     7785.49    293.38 o 
   3  17   3     3271.47     3440.49    112.77 o 
   4  17   3     3101.87     3355.41    104.13 o 
   5  17   3     4833.26     5128.06    177.77 o 
   6  17   3      141.06      179.80     45.43 o 
  -8  18   3      150.60      144.51     47.78 o 
  -7  18   3        9.03        0.00     99.88 o 
  -6  18   3      344.40      349.00     48.04 o 
  -5  18   3      332.41      163.64     39.66 o 
  -4  18   3        0.63        0.00     29.40 o 
  -3  18   3      636.71      536.80     59.22 o 
  -2  18   3       56.97       69.53     25.09 o 
  -1  18   3      107.99       96.85     25.65 o 
   0  18   3        4.19        0.00     22.24 o 
   1  18   3      202.19      188.38     28.66 o 
   2  18   3       92.57       79.00     34.61 o 
   3  18   3      670.77      668.24     56.24 o 
   4  18   3      258.09      437.92     69.55 o 
   5  18   3        2.11        0.00     38.17 o 
   6  18   3      356.06      339.17     55.96 o 
  -7  19   3     4112.99     4406.28    153.64 o 
  -6  19   3     3562.33     3408.91    111.34 o 
  -5  19   3     2487.59     2756.71     97.72 o 
  -4  19   3     5445.06     5349.64    136.39 o 
  -3  19   3     1403.19     1418.60     54.31 o 
  -2  19   3     9948.26     9844.71    156.34 o 
  -1  19   3        0.16       31.20     25.05 o 
   0  19   3    10821.21    10514.17    265.27 o 
   1  19   3     1512.14     1509.57    105.88 o 
   2  19   3     6564.92     6426.23    243.03 o 
   3  19   3     3418.99     3557.09    130.48 o 
   4  19   3     1456.58     1491.69    113.75 o 
   5  19   3     2969.08     3478.54    205.48 o 
  -6  20   3      174.22      189.23     46.48 o 
  -5  20   3       78.67       49.55     38.28 o 
  -4  20   3      178.73      145.62     57.81 o 
  -3  20   3      557.73      576.68     72.37 o 
  -2  20   3        9.10        0.00     31.17 o 
  -1  20   3      476.76      532.48     39.60 o 
   0  20   3       26.54       13.78     33.56 o 
   1  20   3       74.81      125.79     41.40 o 
   2  20   3        8.44        0.96     36.75 o 
   3  20   3       13.30        0.00     37.53 o 
   4  20   3      201.88      239.91     75.08 o 
   5  20   3      154.20        0.00     69.63 o 
  -6  21   3     1955.69     1890.73     86.78 o 
  -5  21   3     3974.56     3732.72    119.53 o 
  -4  21   3     5694.19     5446.89    143.79 o 
  -3  21   3      277.54      343.99     39.40 o 
  -2  21   3     6365.75     6664.07    137.88 o 
  -1  21   3      194.86      135.59     41.43 o 
   0  21   3     7614.55     7939.17    477.32 o 
   1  21   3      321.13      323.16     54.19 o 
   2  21   3     4935.71     5258.69    356.59 o 
   3  21   3     1171.16     1343.76     78.75 o 
   4  21   3     1137.38     1248.36    111.03 o 
  -5  22   3        1.65       29.44     45.69 o 
  -4  22   3        2.14        0.00     40.41 o 
  -3  22   3      380.40      359.42     50.53 o 
  -2  22   3       27.44        3.68     67.21 o 
  -1  22   3      187.61      106.95     45.81 o 
   0  22   3       16.21       41.01     40.86 o 
   1  22   3        1.69       30.18     41.29 o 
   2  22   3       54.31       28.31     44.44 o 
   3  22   3       50.05        0.08     64.72 o 
  -3  23   3      379.46      362.32     81.09 o 
  -2  23   3     4115.19     4277.02    130.11 o 
  -1  23   3       38.81       34.31     77.62 o 
   0  23   3     4953.97     5093.20    146.28 o 
   1  23   3      288.23      310.14     56.24 o 
   2  23   3     4061.67     4180.24    136.77 o 
 -11   0   4     5948.96     6078.21    229.31 o 
 -10   0   4      214.76      189.08     47.95 o 
  -9   0   4     9085.19     8422.01    180.77 o 
  -8   0   4     3485.17     3618.01    179.01 o 
  -7   0   4    13865.00    13816.63    320.29 o 
  -6   0   4    15010.91    15181.23    226.67 o 
  -5   0   4    12673.75    13158.88    163.63 o 
  -4   0   4    38118.39    38859.63    394.72 o 
  -3   0   4    30279.32    33955.71    605.29 o 
  -2   0   4    28671.50    25265.74    317.37 o 
  -1   0   4     3765.01     4526.01     63.55 o 
   0   0   4    26133.31    22082.28    419.24 o 
   1   0   4    44433.58    47538.60   1439.73 o 
   2   0   4     8423.15     6866.24    156.84 o 
   3   0   4    10215.03    10016.42    166.91 o 
   4   0   4    10159.55    10354.55    252.00 o 
   5   0   4     6450.69     6300.02    188.06 o 
   6   0   4     1296.77     1172.57     81.40 o 
   7   0   4    17109.40    16478.06    395.85 o 
   8   0   4      776.63      790.21     95.43 o 
   9   0   4     5089.88     4809.65    199.06 o 
 -11   1   4        3.13       47.92     34.11 o 
 -10   1   4       56.01       28.91     23.97 o 
  -9   1   4      123.57      180.64     25.00 o 
  -8   1   4      203.98      174.65     20.96 o 
  -7   1   4       37.77       86.83     16.45 o 
  -6   1   4       68.84       38.75     10.39 o 
  -5   1   4       59.86       53.15      8.27 o 
  -4   1   4       41.51       54.78      7.75 o 
  -3   1   4      391.97      219.81     12.35 o 
  -2   1   4       96.58      104.62      8.32 o 
  -1   1   4      405.75      365.43     11.41 o 
   0   1   4      618.44      737.80     22.43 o 
   1   1   4      689.61      576.99     21.45 o 
   2   1   4       51.99       29.23     11.57 o 
   3   1   4      867.06     1208.31     28.42 o 
   4   1   4      138.13      136.41     26.09 o 
   5   1   4      103.38       99.47     26.73 o 
   6   1   4       85.14       95.22     29.94 o 
   7   1   4      119.95      164.03     39.11 o 
   8   1   4       25.01       12.52     47.88 o 
   9   1   4        1.27       49.24     44.82 o 
 -11   2   4     6867.15     7047.94    138.88 o 
 -10   2   4       54.62       31.37     27.54 o 
  -9   2   4    10475.03    11968.32    150.81 o 
  -8   2   4      581.45      561.01     43.50 o 
  -7   2   4    17914.54    18271.32    191.99 o 
  -6   2   4    11238.45    11716.94    113.83 o 
  -5   2   4    20471.49    20868.43    236.14 o 
  -4   2   4    38461.02    39256.21    339.94 o 
  -3   2   4     8538.08     9618.20     81.19 o 
  -2   2   4    34924.78    33733.77    293.15 o 
  -1   2   4     3245.80     4058.08     68.48 o 
   0   2   4    18792.74    15691.15    180.11 o 
   1   2   4    27198.77    27671.27    231.16 o 
   2   2   4    12469.91    10579.62    180.17 o 
   3   2   4    11325.86    10430.48    204.93 o 
   4   2   4     8868.22     8542.79    103.56 o 
   5   2   4    13313.66    12770.46    306.42 o 
   6   2   4      698.24      665.01     45.54 o 
   7   2   4    14640.90    14393.00    254.61 o 
   8   2   4      647.30      594.25     84.83 o 
   9   2   4     3519.69     3805.10    138.86 o 
 -11   3   4        0.03       14.74     33.18 o 
 -10   3   4      880.56      734.56     51.30 o 
  -9   3   4      563.72      553.09     41.00 o 
  -8   3   4      402.88      456.95     27.05 o 
  -7   3   4      154.53      241.21     21.76 o 
  -6   3   4      487.04      582.89     19.90 o 
  -5   3   4       42.55       58.26      9.95 o 
  -4   3   4        0.50        4.18      7.36 o 
  -3   3   4     1099.76     1087.52     20.96 o 
  -2   3   4       15.80        0.00      6.22 o 
  -1   3   4        0.11       13.95      7.59 o 
   0   3   4      204.35      263.25     18.37 o 
   1   3   4     1228.50     1767.22     50.74 o 
   2   3   4       47.70       57.08     14.19 o 
   3   3   4      435.35      489.34     26.63 o 
   4   3   4      818.92      984.45     30.38 o 
   5   3   4      525.05      629.67     46.03 o 
   6   3   4      255.73      178.12     41.01 o 
   7   3   4        7.21      100.67     35.83 o 
   8   3   4      112.40      101.84     39.92 o 
   9   3   4       58.81      105.81     51.19 o 
 -11   4   4     7324.14     7272.82    143.50 o 
 -10   4   4      408.59      376.52     40.82 o 
  -9   4   4     7025.39     6308.73    119.17 o 
  -8   4   4       77.34      126.64     60.21 o 
  -7   4   4    20638.80    20923.18    215.69 o 
  -6   4   4     7562.25     7646.11     83.95 o 
  -5   4   4    11565.02    11156.60    107.57 o 
  -4   4   4    37205.26    37477.68    402.58 o 
  -3   4   4     2978.02     2907.22     41.37 o 
  -2   4   4    31403.61    28334.15    430.68 o 
  -1   4   4      480.85      479.57     19.46 o 
   0   4   4    33352.61    29664.27    381.18 o 
   1   4   4     2188.90     2170.54     46.59 o 
   2   4   4    22610.43    21472.43    211.94 o 
   3   4   4    14050.60    13633.11    211.14 o 
   4   4   4     4789.54     4363.54     82.24 o 
   5   4   4    12462.93    13067.82    178.66 o 
   6   4   4      434.70      503.57     49.78 o 
   7   4   4    11469.25    11282.14    216.04 o 
   8   4   4      962.53      850.30     61.90 o 
   9   4   4     4155.24     4000.93    129.60 o 
 -11   5   4       44.53       66.37     36.16 o 
 -10   5   4      113.39       25.16     28.42 o 
  -9   5   4      910.08      786.73     44.59 o 
  -8   5   4      121.92       47.58     21.89 o 
  -7   5   4      211.64      259.66     22.49 o 
  -6   5   4      460.37      431.25     19.26 o 
  -5   5   4      988.26     1276.97     26.68 o 
  -4   5   4      654.65     1002.61     36.32 o 
  -3   5   4      100.91      154.41     16.03 o 
  -2   5   4      432.44      540.83     17.99 o 
  -1   5   4      176.42      353.91     42.90 o 
   0   5   4     2555.59     3069.18     54.70 o 
   1   5   4     1830.10     2233.55     84.74 o 
   2   5   4       76.45       93.97     15.62 o 
   3   5   4      354.08      287.94     35.30 o 
   4   5   4      753.10      741.82     33.66 o 
   5   5   4      135.17      152.65     46.12 o 
   6   5   4        9.07        0.00     26.97 o 
   7   5   4      172.64      131.61     37.52 o 
   8   5   4        0.23        0.00     36.88 o 
   9   5   4       30.76       87.76     48.96 o 
 -11   6   4     6276.79     6308.72    133.88 o 
 -10   6   4       48.21       20.43     29.43 o 
  -9   6   4     8328.30     8656.21    246.14 o 
  -8   6   4      286.38      272.07     30.77 o 
  -7   6   4    20401.13    19711.14    269.23 o 
  -6   6   4     3567.75     3586.29     61.81 o 
  -5   6   4    21940.27    23882.49    204.30 o 
  -4   6   4    26850.60    27952.79    261.39 o 
  -2   6   4    40374.98    39386.89   1105.32 o 
  -1   6   4      637.96      944.60     26.75 o 
   0   6   4    55878.75    50008.16    506.30 o 
   2   6   4     7034.21     6082.18     94.39 o 
   3   6   4     9114.70     8824.78    126.76 o 
   4   6   4     4310.65     4511.26     85.09 o 
   5   6   4    14180.59    12992.60    237.17 o 
   6   6   4      871.99      755.88     82.26 o 
   7   6   4     8300.33     8473.52    180.59 o 
   8   6   4     1294.99     1242.03     70.51 o 
   9   6   4     4571.03     4854.56    145.02 o 
 -11   7   4       11.18       31.92     35.20 o 
 -10   7   4       66.61       26.55     30.12 o 
  -9   7   4       91.14      126.96     30.46 o 
  -8   7   4        9.58       32.57     22.02 o 
  -7   7   4       38.81       64.01     22.65 o 
  -6   7   4       28.49       57.01     15.36 o 
  -5   7   4       27.42       44.51     15.33 o 
  -4   7   4      138.64      160.59     41.68 o 
  -3   7   4     1507.30     2115.22     80.23 o 
  -2   7   4        4.25        2.73      8.28 o 
  -1   7   4      306.04      530.17     28.49 o 
   0   7   4      352.86      298.53     21.49 o 
   1   7   4      589.97      770.96     28.45 o 
   2   7   4       45.61        7.08     13.41 o 
   3   7   4      105.98       96.06     29.22 o 
   4   7   4      106.38       59.24     19.65 o 
   5   7   4       36.45       41.90     23.36 o 
   6   7   4        6.14        8.26     42.57 o 
   7   7   4       14.06       52.24     61.90 o 
   8   7   4       85.29       46.86     41.40 o 
 -11   8   4     5236.78     5352.71    155.19 o 
 -10   8   4       36.58       10.50     38.68 o 
  -9   8   4    11325.28    11268.83    350.20 o 
  -8   8   4     1017.14     1065.21     58.16 o 
  -7   8   4    13342.54    13859.28    214.88 o 
  -6   8   4     5914.42     6074.44    102.19 o 
  -5   8   4     9540.72     9249.27    158.43 o 
  -4   8   4    11755.80    10651.11    240.38 o 
  -3   8   4     1179.33      902.85     38.00 o 
  -2   8   4    40034.95    36448.66    661.64 o 
  -1   8   4        0.47       33.98     11.33 o 
   0   8   4    61258.76    55064.13    782.26 o 
   1   8   4     6087.68     6079.59    102.08 o 
   2   8   4     5503.12     4397.75     93.88 o 
   3   8   4     5804.19     5529.08     94.10 o 
   4   8   4     4243.90     4029.87     80.98 o 
   5   8   4    13002.82    12734.56    220.68 o 
   6   8   4     1265.27     1247.17     62.07 o 
   7   8   4    10387.71    10228.91    206.58 o 
   8   8   4      812.76      731.95     69.75 o 
 -11   9   4       74.91      110.30     47.34 o 
 -10   9   4      206.25      285.19     50.88 o 
  -9   9   4       89.04      102.45     38.56 o 
  -8   9   4        0.46        0.92     28.81 o 
  -7   9   4        4.13       33.18     21.11 o 
  -6   9   4        0.62       12.74     17.47 o 
  -5   9   4       79.42      112.60     22.90 o 
  -4   9   4        0.47        2.51     12.53 o 
  -3   9   4       72.76       57.53     17.86 o 
  -2   9   4       11.01        0.00     14.93 o 
  -1   9   4       78.16       62.94     12.96 o 
   0   9   4       57.39       55.73     13.99 o 
   1   9   4        7.73       27.30     13.21 o 
   2   9   4       13.93       32.33     14.95 o 
   3   9   4      407.62      516.85     30.90 o 
   4   9   4     1270.11     1453.94     48.39 o 
   5   9   4       18.82       41.77     28.25 o 
   6   9   4      176.29      162.16     36.10 o 
   7   9   4      361.17      575.90     59.37 o 
   8   9   4        7.71        1.75     40.27 o 
 -10  10   4       21.44       38.36     40.60 o 
  -9  10   4     8090.05     8217.69    313.04 o 
  -8  10   4      799.81      821.80     55.30 o 
  -7  10   4    11606.96    11280.32    190.88 o 
  -6  10   4     7806.05     7893.45    127.41 o 
  -5  10   4    10477.84     9851.85    171.59 o 
  -4  10   4    11516.36    11627.50    149.68 o 
  -3  10   4     4116.54     4169.01     72.82 o 
  -2  10   4    24265.22    23049.19   1293.81 o 
  -1  10   4        8.54        7.19     20.68 o 
   0  10   4    34336.18    31675.02    337.38 o 
   1  10   4     5614.84     6075.54    134.41 o 
   2  10   4     8752.07     9027.65    128.77 o 
   3  10   4     5600.99     5386.66     94.69 o 
   4  10   4     1650.88     1692.58     52.50 o 
   5  10   4     9003.74     8868.35    175.14 o 
   6  10   4     1131.64     1045.21     58.59 o 
   7  10   4    11968.73    11878.88    229.94 o 
   8  10   4      603.80      845.18     75.30 o 
 -10  11   4      186.32      187.69     60.00 o 
  -9  11   4      165.07      141.75     42.61 o 
  -8  11   4       13.67        0.00     30.50 o 
  -7  11   4        0.08        6.16     32.80 o 
  -6  11   4      172.81       86.85     27.42 o 
  -5  11   4      376.10      397.84     37.75 o 
  -4  11   4        2.91       11.93     25.23 o 
  -3  11   4       18.37        0.00     13.38 o 
  -2  11   4        3.53       33.26     18.82 o 
  -1  11   4      161.22      181.79     18.17 o 
   0  11   4       68.51       81.49     15.94 o 
   1  11   4        1.11        4.11     16.26 o 
   2  11   4        2.24        6.93     16.88 o 
   3  11   4      169.98      167.37     24.68 o 
   4  11   4       27.81       21.73     20.73 o 
   5  11   4       65.97       98.79     34.67 o 
   6  11   4       32.25        0.00     34.47 o 
   7  11   4      490.93      430.79     57.97 o 
   8  11   4      171.10      191.22     53.28 o 
 -10  12   4        8.84        2.25     40.19 o 
  -9  12   4     4213.74     4519.25    214.88 o 
  -8  12   4       76.21       78.49     51.87 o 
  -7  12   4    11794.09    12138.53    201.25 o 
  -6  12   4     8870.22     9103.11    173.01 o 
  -5  12   4    10277.56    10667.55    252.96 o 
  -4  12   4    19080.52    17896.92    217.31 o 
  -3  12   4     3238.83     3223.04     88.41 o 
  -2  12   4    24001.07    21718.46    523.99 o 
  -1  12   4       24.79       26.76     19.61 o 
   0  12   4    15122.33    14148.07    472.68 o 
   1  12   4     4615.98     4623.64    123.53 o 
   2  12   4    12007.30    11483.70    210.01 o 
   3  12   4     8126.91     8183.37    126.93 o 
   4  12   4     3830.95     4038.75    128.69 o 
   5  12   4     9716.39     9638.44    187.36 o 
   6  12   4      278.55      310.29     46.57 o 
   7  12   4     8385.86     8287.64    152.45 o 
 -10  13   4       40.58       60.61     53.68 o 
  -9  13   4       64.33       72.28     43.88 o 
  -8  13   4       25.41       75.99     31.05 o 
  -7  13   4       23.69       29.10     37.11 o 
  -6  13   4        3.32       39.53     26.89 o 
  -5  13   4      899.31     1087.39     54.68 o 
  -4  13   4      445.28      501.49     30.02 o 
  -3  13   4      297.25      254.39     30.07 o 
  -2  13   4        1.26        0.00     18.93 o 
  -1  13   4       28.73       29.90     16.61 o 
   0  13   4      475.50      411.24     25.20 o 
   1  13   4       34.64       26.74     16.90 o 
   2  13   4       62.71       32.01     19.25 o 
   3  13   4        0.36        0.00     20.39 o 
   4  13   4        1.02        0.00     22.91 o 
   5  13   4       11.39       51.25     32.91 o 
   6  13   4        1.92        0.00     28.10 o 
   7  13   4      137.77      232.26     53.62 o 
  -9  14   4     4567.35     4881.31    148.67 o 
  -8  14   4      217.41      258.25     39.00 o 
  -7  14   4     6880.55     6611.95    150.11 o 
  -6  14   4     3460.55     3591.16    102.16 o 
  -5  14   4    13978.55    13291.78    229.02 o 
  -4  14   4    19474.24    20169.13    387.91 o 
  -3  14   4     1382.84     1505.82     48.07 o 
  -2  14   4     8908.24     8562.08    136.91 o 
  -1  14   4       22.33       37.77     18.60 o 
   0  14   4    12041.30    11232.32    224.03 o 
   1  14   4     4752.54     4862.55     86.77 o 
   2  14   4    10875.34    10963.19    235.30 o 
   3  14   4     5757.36     6026.47    106.66 o 
   4  14   4     3465.16     3406.62     70.73 o 
   5  14   4     7878.44     8153.65    143.34 o 
   6  14   4       19.64       18.32     31.36 o 
   7  14   4     6770.83     7228.40    179.43 o 
  -9  15   4       50.77       48.64     49.43 o 
  -8  15   4        1.48        0.00     31.28 o 
  -7  15   4        0.07       23.00     33.89 o 
  -6  15   4       40.90       17.14     29.13 o 
  -5  15   4      237.65      162.75     35.29 o 
  -4  15   4      311.59      249.63     51.21 o 
  -3  15   4      192.52      149.09     32.40 o 
  -2  15   4       12.16        2.54     18.62 o 
  -1  15   4        1.36        0.00     17.72 o 
   0  15   4       71.54       88.97     23.19 o 
   1  15   4        0.55        0.00     19.56 o 
   2  15   4       98.59       87.72     21.14 o 
   3  15   4      400.55      385.98     53.24 o 
   4  15   4       46.50       54.82     23.78 o 
   5  15   4      115.25      119.38     32.13 o 
   6  15   4      165.17      140.97     44.62 o 
  -9  16   4     5589.24     5575.63    332.61 o 
  -8  16   4      251.09      445.32     48.95 o 
  -7  16   4     6366.55     6606.15    156.61 o 
  -6  16   4     3883.88     3758.47    111.42 o 
  -5  16   4     3247.89     3252.68     98.77 o 
  -4  16   4    13681.01    13240.25    663.75 o 
  -3  16   4     4276.37     4498.91     90.82 o 
  -2  16   4    10690.07    10148.45    293.45 o 
  -1  16   4       10.16       12.65     20.12 o 
   0  16   4    15744.07    14963.63    514.83 o 
   1  16   4     3921.82     3933.75     85.73 o 
   2  16   4     8929.36     8371.73    138.42 o 
   3  16   4     4839.71     4907.85     93.16 o 
   4  16   4     2316.37     2441.04     71.75 o 
   5  16   4     6149.84     6242.44    155.90 o 
   6  16   4       97.67      107.39     63.47 o 
  -8  17   4       22.20       60.80     67.97 o 
  -7  17   4      127.87       31.08     38.37 o 
  -6  17   4      350.05      293.17     46.24 o 
  -5  17   4       33.07       47.03     31.62 o 
  -4  17   4        3.74       22.59     31.01 o 
  -3  17   4        1.12        0.00     23.82 o 
  -2  17   4       71.18       75.74     37.75 o 
  -1  17   4      101.39      152.49     26.63 o 
   0  17   4      175.42      202.05     29.53 o 
   1  17   4       11.66        7.05     24.69 o 
   2  17   4       10.98       11.14     24.28 o 
   3  17   4      100.83       36.47     26.96 o 
   4  17   4      148.71      172.83     40.81 o 
   5  17   4       15.34        1.19     50.25 o 
   6  17   4      255.83      261.30     73.87 o 
  -8  18   4      269.01      320.65     87.95 o 
  -7  18   4     7029.54     6558.40    162.38 o 
  -6  18   4     2742.95     3049.25    105.05 o 
  -5  18   4     3760.41     3532.63    116.84 o 
  -4  18   4     4970.82     5187.43    215.94 o 
  -3  18   4     2134.96     1764.66     59.62 o 
  -2  18   4    13755.04    13273.83    229.98 o 
  -1  18   4       38.96       36.31     25.07 o 
   0  18   4    12312.68    12168.88    474.48 o 
   1  18   4     3492.30     3252.94     97.70 o 
   2  18   4     3824.36     3888.59     91.19 o 
   3  18   4     4188.98     4320.54    127.11 o 
   4  18   4     2145.90     2145.54    135.28 o 
   5  18   4     3405.07     3752.48    203.11 o 
  -7  19   4       21.67       91.79     61.94 o 
  -6  19   4      344.59      404.61     55.93 o 
  -5  19   4        0.44       24.03     35.86 o 
  -4  19   4       59.12      104.01     49.24 o 
  -3  19   4      230.01      282.94     36.04 o 
  -2  19   4       13.44        0.00     25.69 o 
  -1  19   4      291.22      185.37     32.13 o 
   0  19   4       35.63       25.17     27.06 o 
   1  19   4       45.70       23.46     28.39 o 
   2  19   4       21.34        2.59     36.17 o 
   3  19   4        0.04        0.00     40.04 o 
   4  19   4        3.47       35.87     61.29 o 
   5  19   4       67.21      100.04     67.29 o 
  -6  20   4     1873.41     1761.24     83.66 o 
  -5  20   4     3461.66     3477.95    114.43 o 
  -4  20   4     4836.29     4620.75    247.78 o 
  -3  20   4      497.99      616.94     56.96 o 
  -2  20   4     9823.31     9897.31    223.59 o 
  -1  20   4        0.49       26.42     27.30 o 
   0  20   4     9437.48     9284.16    230.96 o 
   1  20   4     1293.11     1126.72     88.57 o 
   2  20   4     4065.81     4184.35    153.21 o 
   3  20   4     3845.45     3626.42    158.98 o 
   4  20   4     1551.68     1699.64    130.75 o 
  -6  21   4      103.14      156.87     49.47 o 
  -5  21   4       11.08        7.21     43.36 o 
  -4  21   4       11.31       29.07     40.93 o 
  -3  21   4      155.71       86.65     35.37 o 
  -2  21   4        9.60       30.11     37.12 o 
  -1  21   4       10.41       31.40     30.56 o 
   0  21   4       47.88       27.28     39.00 o 
   1  21   4        8.22        0.00     47.05 o 
   2  21   4       14.75        0.00     38.49 o 
   3  21   4        0.10        0.00     43.55 o 
  -4  22   4     5420.90     5239.55    145.77 o 
  -3  22   4      217.95      269.35     49.76 o 
  -2  22   4     6563.43     6670.20    304.31 o 
  -1  22   4       83.44       94.76     42.02 o 
   0  22   4     6382.95     6645.70    293.63 o 
   1  22   4      763.18      801.80     74.73 o 
   2  22   4     3689.66     3858.01    204.31 o 
  -3  23   4        1.10       41.79     44.51 o 
  -2  23   4       12.70        7.58     45.22 o 
  -1  23   4       72.50        0.00     54.54 o 
   0  23   4      136.44       81.49     48.51 o 
 -11   1   5     8170.10     7974.66    332.57 o 
 -10   1   5      172.14      114.52     30.53 o 
  -9   1   5    14070.30    14553.63    173.57 o 
  -8   1   5     1683.95     1590.56     43.31 o 
  -7   1   5     7899.06     7280.79     97.55 o 
  -6   1   5    15874.09    15805.09    145.67 o 
  -5   1   5     7098.87     6674.86     65.47 o 
  -4   1   5    28221.02    27946.64    208.90 o 
  -3   1   5     7254.06     8664.68     96.14 o 
  -2   1   5    44972.98    41563.52    555.10 o 
  -1   1   5      597.55      575.89     15.19 o 
   0   1   5    45428.55    40644.50    328.52 o 
   1   1   5    20040.43    21492.80    213.36 o 
   2   1   5    13923.74    13122.17    146.50 o 
   3   1   5     5136.15     4753.71    111.50 o 
   4   1   5     5955.85     5886.43    103.37 o 
   5   1   5    12500.53    12233.72    215.95 o 
   6   1   5      325.03      378.35     47.36 o 
   7   1   5    12980.87    12703.20    239.82 o 
   8   1   5      267.88      218.83     70.60 o 
 -11   2   5      141.08      135.35     36.43 o 
 -10   2   5      310.53      285.20     37.76 o 
  -9   2   5      214.48      344.72     60.75 o 
  -8   2   5      644.54      687.26     30.20 o 
  -7   2   5       28.67       16.82     14.53 o 
  -6   2   5       23.11       33.19     11.10 o 
  -5   2   5        7.17        9.79      7.95 o 
  -4   2   5      159.29      262.13     12.70 o 
  -3   2   5     1964.39     2392.57     32.13 o 
  -2   2   5      217.18      245.43     12.03 o 
  -1   2   5      728.10      787.29     19.87 o 
   0   2   5      145.97      110.69     14.79 o 
   1   2   5       75.43       63.24     14.35 o 
   2   2   5       22.18       10.05     14.28 o 
   3   2   5      138.90      119.88     20.95 o 
   4   2   5       19.49       24.97     19.03 o 
   5   2   5        8.02       33.34     25.92 o 
   6   2   5      143.74      112.56     38.00 o 
   7   2   5        7.27      108.62     39.42 o 
   8   2   5       39.30       63.42     77.11 o 
 -11   3   5     8189.93     8118.38    236.56 o 
 -10   3   5      144.38      132.39     31.75 o 
  -9   3   5     7971.77     7526.95    215.18 o 
  -8   3   5      383.00      438.44     50.26 o 
  -7   3   5    18551.36    18603.27    195.27 o 
  -6   3   5    12902.67    12928.87    135.82 o 
  -5   3   5     6403.85     6175.70     69.97 o 
  -4   3   5    29774.12    29766.12    270.15 o 
  -3   3   5     4375.18     5010.82     82.87 o 
  -2   3   5    39730.39    39508.90    472.39 o 
  -1   3   5     1283.47     1552.71     28.29 o 
   0   3   5    31315.57    30621.80    402.37 o 
   1   3   5    12821.40    12357.94    157.77 o 
   2   3   5    20061.00    19594.68    232.22 o 
   3   3   5    10342.79     9680.54    169.38 o 
   4   3   5     5480.61     5520.81     99.75 o 
   5   3   5    12345.09    12601.56    179.62 o 
   6   3   5      156.74      152.72     62.34 o 
   7   3   5     8838.22     9086.07    322.01 o 
   8   3   5      573.27      487.90     59.36 o 
 -11   4   5       69.50       83.55     36.41 o 
 -10   4   5      280.94      185.89     33.36 o 
  -9   4   5       45.17       41.76     25.57 o 
  -8   4   5      260.15      146.12     25.86 o 
  -7   4   5       83.09      116.25     22.99 o 
  -6   4   5       91.37       82.58     13.13 o 
  -5   4   5      125.84      111.80     11.77 o 
  -4   4   5     1564.19     1818.47     31.12 o 
  -3   4   5      578.34      697.21     18.36 o 
  -2   4   5      200.43      276.46     15.50 o 
  -1   4   5     2321.27     2727.56     43.35 o 
   0   4   5      581.22      561.92     25.86 o 
   1   4   5      228.94      269.61     23.66 o 
   2   4   5      295.61      371.11     41.96 o 
   3   4   5      935.15      921.40     37.40 o 
   4   4   5      274.18      236.59     27.44 o 
   5   4   5       67.55       28.59     23.15 o 
   6   4   5      196.43       73.95     34.63 o 
   7   4   5       40.85       59.43     38.40 o 
   8   4   5      123.87       93.01     47.27 o 
 -11   5   5     8405.05     8038.89    153.75 o 
 -10   5   5      120.27       69.66     30.18 o 
  -9   5   5     8083.61     8219.91    151.78 o 
  -8   5   5     1058.93      939.70     50.40 o 
  -7   5   5    18997.55    18236.53    310.08 o 
  -6   5   5     5559.52     5279.13     78.19 o 
  -5   5   5    10931.68    10891.00    107.28 o 
  -4   5   5    26821.46    26977.82    502.46 o 
  -3   5   5      105.88      301.76     20.21 o 
  -2   5   5    38524.65    36513.80    761.29 o 
  -1   5   5     2887.98     3402.27     76.72 o 
   0   5   5    38726.32    35790.71    414.74 o 
   1   5   5      839.12      771.07     30.99 o 
   2   5   5    16553.89    16237.98    201.08 o 
   3   5   5    13376.23    13339.57    177.22 o 
   4   5   5     4796.43     4688.01     91.27 o 
   5   5   5    13981.61    13308.32    223.78 o 
   6   5   5      764.30      693.24     56.25 o 
   7   5   5     5909.12     6045.65    151.61 o 
   8   5   5      734.68      777.48     65.77 o 
 -11   6   5      129.81      123.96     37.60 o 
 -10   6   5       90.21       55.57     29.76 o 
  -9   6   5      161.06      233.95     36.62 o 
  -8   6   5        0.83        0.00     20.79 o 
  -7   6   5       92.02       88.03     19.07 o 
  -6   6   5      187.22      218.48     21.11 o 
  -5   6   5       81.33      102.70     15.81 o 
  -4   6   5      623.31      692.72     22.17 o 
  -3   6   5      231.34      283.41     13.81 o 
  -2   6   5      713.62     1052.70     29.99 o 
  -1   6   5      491.08      686.32     26.69 o 
   0   6   5      489.70      719.63     28.84 o 
   1   6   5      334.63      287.12     31.27 o 
   2   6   5        3.22       20.41     15.31 o 
   3   6   5       23.28       69.93     20.17 o 
   4   6   5       18.59       74.43     23.35 o 
   5   6   5      185.90      248.81     47.84 o 
   6   6   5       21.47        0.00     29.30 o 
   7   6   5      107.11      122.91     42.60 o 
   8   6   5        5.04        0.00     47.52 o 
 -11   7   5     6333.04     6109.42    133.03 o 
 -10   7   5       29.73        2.88     30.31 o 
  -9   7   5     8972.43     8802.15    161.46 o 
  -8   7   5     2488.04     2473.71     69.86 o 
  -7   7   5    14768.85    14897.98    193.37 o 
  -6   7   5    10239.28     9961.13    181.16 o 
  -5   7   5     8378.27     8591.81    226.27 o 
  -4   7   5    12677.09    12054.43    222.39 o 
  -3   7   5      222.21      110.86     19.93 o 
  -2   7   5    32620.11    30249.11    441.73 o 
  -1   7   5      479.91      484.72     30.30 o 
   0   7   5    41920.16    41017.59    429.48 o 
   1   7   5     7304.93     7062.38    162.49 o 
   2   7   5     6027.89     5538.89    164.47 o 
   3   7   5     9871.96     9812.23    143.51 o 
   4   7   5     7342.49     7688.44    125.67 o 
   5   7   5    14446.41    14512.89    175.70 o 
   6   7   5      983.17     1008.01     63.07 o 
   7   7   5     5251.67     5586.74    146.85 o 
   8   7   5     1057.20      930.64     92.90 o 
 -11   8   5        0.22       84.75     80.82 o 
 -10   8   5      113.57      125.91     69.83 o 
  -9   8   5       78.51      142.14     30.73 o 
  -8   8   5       78.41       12.86     27.15 o 
  -7   8   5        0.01       31.24     20.83 o 
  -6   8   5      321.86      382.56     39.71 o 
  -5   8   5       10.10       35.96     16.23 o 
  -4   8   5        0.08       10.76     14.42 o 
  -3   8   5        7.91        0.00     15.00 o 
  -2   8   5     1582.97     1734.76     51.69 o 
  -1   8   5      959.97     1107.72     33.97 o 
   0   8   5      281.84      274.82     22.76 o 
   1   8   5      537.91      635.78     29.27 o 
   2   8   5      170.51      163.83     28.03 o 
   3   8   5       10.30       61.10     20.01 o 
   4   8   5      139.75      199.64     36.30 o 
   5   8   5      215.01      203.75     41.51 o 
   6   8   5      107.24       58.79     37.23 o 
   7   8   5       86.38      120.79     35.91 o 
   8   8   5        8.40       15.12     47.87 o 
 -11   9   5     5093.53     5340.79    352.19 o 
 -10   9   5        5.97       38.99     53.02 o 
  -9   9   5     9301.31     8948.09    194.39 o 
  -8   9   5     3158.35     3088.38     99.81 o 
  -7   9   5     9504.07     9353.95    144.85 o 
  -6   9   5     7546.85     7773.12    124.37 o 
  -5   9   5     6417.52     6513.08    203.53 o 
  -4   9   5     9646.44     8672.70    362.95 o 
  -3   9   5     3300.97     3220.07     95.47 o 
  -2   9   5    39804.91    38379.85   1017.42 o 
  -1   9   5       32.92       73.04     15.46 o 
   0   9   5    30759.67    28977.38    885.25 o 
   1   9   5     7214.44     7697.64    114.90 o 
   2   9   5     4404.14     4251.87    109.38 o 
   3   9   5     7838.05     7447.41    120.91 o 
   4   9   5     4793.29     4701.84     94.18 o 
   5   9   5     8212.06     7874.89    165.96 o 
   6   9   5      710.59      721.07     61.50 o 
   7   9   5     9500.58     9785.29    208.00 o 
 -10  10   5      300.69      279.61    103.97 o 
  -9  10   5      505.99      487.33     55.93 o 
  -8  10   5      270.60      191.77     39.19 o 
  -7  10   5       34.59       59.60     23.83 o 
  -6  10   5      324.25      302.53     54.67 o 
  -5  10   5       93.76      110.30     43.93 o 
  -4  10   5      397.11      468.04     33.58 o 
  -3  10   5        2.62        0.00     17.54 o 
  -2  10   5      617.01      684.21     38.36 o 
  -1  10   5      565.34      589.22     25.57 o 
   0  10   5      647.31      718.66     33.64 o 
   1  10   5      282.76      287.05     25.62 o 
   2  10   5      364.03      379.34     41.46 o 
   3  10   5        2.30        0.00     18.30 o 
   4  10   5       42.36       67.10     24.71 o 
   5  10   5        0.19       49.66     33.24 o 
   6  10   5       10.63        5.26     62.69 o 
   7  10   5      157.61      260.23     53.16 o 
 -10  11   5        5.09       37.89     43.78 o 
  -9  11   5     6006.59     6289.47    161.80 o 
  -8  11   5      746.68      686.46     99.76 o 
  -7  11   5     7401.53     7468.82    166.22 o 
  -6  11   5    11058.68    11001.71    223.01 o 
  -5  11   5     4782.90     4684.47    151.33 o 
  -4  11   5    14113.81    13859.38    416.00 o 
  -3  11   5     2593.16     2696.22    176.13 o 
  -2  11   5    29568.61    27272.77    519.62 o 
  -1  11   5       65.89       70.57     21.66 o 
   0  11   5    14888.79    13967.78    449.75 o 
   1  11   5     5881.75     5867.34    199.64 o 
   2  11   5     8871.63     8985.92    171.45 o 
   3  11   5     8106.81     8798.35    137.07 o 
   4  11   5     4279.75     4563.85     96.17 o 
   5  11   5     7631.46     7695.95    167.16 o 
   6  11   5      237.66      337.55     66.97 o 
   7  11   5     9639.88     9783.97    210.08 o 
 -10  12   5       36.11       38.49     82.53 o 
  -9  12   5      206.11      187.49     43.87 o 
  -8  12   5        0.73       15.04     38.85 o 
  -7  12   5       41.63       46.12     25.43 o 
  -6  12   5      144.16      228.41     35.35 o 
  -5  12   5      545.70      659.23     43.03 o 
  -4  12   5     1438.33     1466.11     45.90 o 
  -3  12   5       98.09       70.84     36.72 o 
  -2  12   5       97.71      170.20     29.33 o 
  -1  12   5      520.46      488.63     36.52 o 
   0  12   5      211.62      201.82     28.09 o 
   1  12   5        7.23        0.00     16.90 o 
   2  12   5      441.50      463.39     34.91 o 
   3  12   5       64.49       77.61     24.94 o 
   4  12   5      328.00      276.11     32.47 o 
   5  12   5        0.23        0.00     32.06 o 
   6  12   5       38.17        0.00     37.37 o 
   7  12   5       70.72      175.86     51.02 o 
 -10  13   5       70.51       33.29     48.85 o 
  -9  13   5     4534.25     4642.57    157.53 o 
  -8  13   5      280.66      269.24     48.18 o 
  -7  13   5     6798.51     6391.32    211.25 o 
  -6  13   5     9229.18     8638.12    176.09 o 
  -5  13   5     5342.65     5450.98    160.15 o 
  -4  13   5    17619.03    16740.54    212.13 o 
  -3  13   5     1484.68     1574.54     63.10 o 
  -2  13   5    10143.44    10110.73    400.33 o 
  -1  13   5        2.68        0.00     20.92 o 
   0  13   5    10949.12    10560.66    436.04 o 
   1  13   5     3361.41     3401.96     71.57 o 
   2  13   5    10797.60    10887.06    156.76 o 
   3  13   5     5430.86     5344.41    101.98 o 
   4  13   5     3650.04     3457.98     82.34 o 
   5  13   5     8234.93     8520.04    180.69 o 
   6  13   5        2.31        0.00     38.91 o 
  -9  14   5        1.00        0.00     41.53 o 
  -8  14   5        2.97        0.00     27.87 o 
  -7  14   5       15.89        0.00     29.45 o 
  -6  14   5        2.69        0.00     26.55 o 
  -5  14   5      293.92      288.16     39.70 o 
  -4  14   5      244.95      234.58     48.68 o 
  -3  14   5      982.16      965.32     49.51 o 
  -2  14   5      719.21      865.14     61.37 o 
  -1  14   5       90.47      152.81     48.19 o 
   0  14   5      235.56      237.19     34.33 o 
   1  14   5       65.37       47.89     28.58 o 
   2  14   5      247.27      316.34     59.26 o 
   3  14   5       26.59        8.04     24.14 o 
   4  14   5      301.47      291.04     37.87 o 
   5  14   5        0.65       68.64     58.28 o 
   6  14   5        4.43        0.00     33.40 o 
  -9  15   5     6266.41     6225.07    360.92 o 
  -8  15   5      476.45      506.95     48.52 o 
  -7  15   5     4828.62     5054.90    246.65 o 
  -6  15   5     1948.65     2235.25    145.77 o 
  -5  15   5     3052.61     2959.75     93.44 o 
  -4  15   5    18493.95    19146.37    318.96 o 
  -3  15   5     1641.42     1375.21     49.00 o 
  -2  15   5    11945.06    11404.95    377.41 o 
  -1  15   5      100.59      107.31     24.29 o 
   0  15   5    12175.62    11602.08    355.41 o 
   1  15   5     4511.28     4294.89    224.32 o 
   2  15   5    11158.97    11005.24    481.50 o 
   3  15   5     3840.53     4123.26     90.05 o 
   4  15   5     2061.75     2149.27     66.89 o 
   5  15   5     5411.32     5697.25    120.28 o 
   6  15   5       19.16       24.92     47.31 o 
  -9  16   5       85.51      142.70     51.97 o 
  -8  16   5       40.77       94.65     36.82 o 
  -7  16   5       84.69       54.98     37.70 o 
  -6  16   5       52.76       72.22     33.42 o 
  -5  16   5       25.38       78.30     34.12 o 
  -4  16   5      489.84      561.42     51.07 o 
  -3  16   5     1632.08     1498.80     69.84 o 
  -2  16   5       12.34        0.00     21.01 o 
  -1  16   5       53.63        7.16     21.62 o 
   0  16   5        2.35        0.00     22.97 o 
   1  16   5        0.74        0.00     23.93 o 
   2  16   5     1331.11     1123.69     50.48 o 
   3  16   5       75.61       99.58     30.71 o 
   4  16   5      170.51      250.43     55.57 o 
   5  16   5       12.42       22.94     43.55 o 
  -8  17   5      733.05      817.71     58.73 o 
  -7  17   5     5995.57     5887.11    248.99 o 
  -6  17   5     3103.74     3030.83    101.71 o 
  -5  17   5      817.56     1032.83     60.61 o 
  -4  17   5     6467.15     6147.45    300.80 o 
  -3  17   5     2085.12     2083.79     91.34 o 
  -2  17   5     9913.26     9755.42    289.37 o 
  -1  17   5      224.42      206.21     30.25 o 
   0  17   5     9908.69    10014.29    450.92 o 
   1  17   5     4764.75     4760.61    226.18 o 
   2  17   5     5516.12     5647.02    115.53 o 
   3  17   5     2307.87     2434.28     74.64 o 
   4  17   5     2949.69     2905.60    105.30 o 
   5  17   5     4062.46     4432.23    134.70 o 
  -7  18   5      129.57       48.99     52.71 o 
  -6  18   5      100.32      121.00     43.12 o 
  -5  18   5       22.72       34.57     34.13 o 
  -4  18   5       45.90       39.40     34.34 o 
  -3  18   5      441.86      411.37     57.53 o 
  -2  18   5       23.13        0.00     25.13 o 
  -1  18   5      463.96      619.35     45.27 o 
   0  18   5      113.36       88.91     32.76 o 
   1  18   5        5.11        0.00     27.10 o 
   2  18   5      130.01       76.75     31.23 o 
   3  18   5       12.95        0.00     31.46 o 
   4  18   5        7.72        0.00     59.33 o 
  -7  19   5     4140.68     4464.74    241.12 o 
  -6  19   5     2679.32     2740.07    101.87 o 
  -5  19   5     1591.97     1433.72     72.88 o 
  -4  19   5     3677.70     4053.94    250.12 o 
  -3  19   5      638.74      607.52     72.83 o 
  -2  19   5    10009.83    10031.77    207.37 o 
  -1  19   5      302.39      317.01     68.93 o 
   0  19   5     9952.12     9818.02    291.13 o 
   1  19   5     1000.14      920.86     49.71 o 
   2  19   5     4222.29     4381.76    121.48 o 
   3  19   5     3060.44     3065.02    156.32 o 
   4  19   5     1509.45     1338.88    122.25 o 
  -6  20   5      136.76      145.01     46.95 o 
  -5  20   5       23.25       51.52     38.45 o 
  -4  20   5        9.89        0.00     35.66 o 
  -3  20   5      238.88      193.93     36.37 o 
  -2  20   5       14.25        0.00     29.72 o 
  -1  20   5       67.10       54.93     31.87 o 
   0  20   5      160.60      164.41     35.25 o 
   1  20   5       86.35       79.79     33.24 o 
   2  20   5      170.14      164.66     47.02 o 
   3  20   5      188.79      120.47     49.38 o 
  -5  21   5     2606.06     2829.11    107.30 o 
  -4  21   5     4274.05     4444.74    156.56 o 
  -3  21   5       72.95       84.77     40.52 o 
  -2  21   5     7005.60     7009.72    162.17 o 
  -1  21   5        1.74       17.87     39.18 o 
   0  21   5     6592.85     6315.53    233.64 o 
   1  21   5      810.75      913.85     70.42 o 
   2  21   5     2619.95     2774.34    138.44 o 
  -4  22   5       47.76       16.16     44.09 o 
  -3  22   5       14.17       22.31     42.04 o 
  -2  22   5       67.04       71.83     39.16 o 
  -1  22   5      251.57      242.09     41.89 o 
   0  22   5      416.94      247.73     93.29 o 
   1  22   5      364.01      237.01     54.83 o 
 -11   0   6     6301.27     6563.64    245.52 o 
 -10   0   6      202.05      179.25     60.12 o 
  -9   0   6    23552.58    23887.33    358.68 o 
  -8   0   6     2021.73     1916.47     67.78 o 
  -7   0   6      804.23      547.62     37.99 o 
  -6   0   6     9164.02     8618.15    196.11 o 
  -5   0   6     7690.96     8010.68    109.71 o 
  -4   0   6    18377.48    19495.76    219.72 o 
  -3   0   6    13616.17    16391.75    518.29 o 
  -2   0   6    42782.22    41445.54    516.45 o 
  -1   0   6     1370.42     1367.82     35.13 o 
   0   0   6    36236.10    35591.15    470.91 o 
   1   0   6     6274.74     5182.13    110.44 o 
   2   0   6     6007.91     5269.45    115.27 o 
   3   0   6    10334.11     9868.63    296.52 o 
   4   0   6      865.19      848.77     70.88 o 
   5   0   6    17339.98    16376.22    388.68 o 
   6   0   6       28.55        3.66     43.27 o 
   7   0   6     9326.29     9166.54    283.10 o 
   8   0   6       17.84       27.22     64.24 o 
 -11   1   6       72.04       61.46     43.46 o 
 -10   1   6       36.55       30.43     27.97 o 
  -9   1   6       53.81      144.61     31.22 o 
  -8   1   6       86.87      157.86     21.21 o 
  -7   1   6       96.46       47.41     15.29 o 
  -6   1   6      148.38       83.18     11.68 o 
  -5   1   6      107.68      139.78     12.28 o 
  -4   1   6       85.93       15.22     12.02 o 
  -3   1   6      142.78      154.20     18.08 o 
  -2   1   6      254.35      316.76     14.76 o 
  -1   1   6      373.62      741.99     21.40 o 
   0   1   6       55.58       85.69     15.72 o 
   1   1   6      237.48      340.77     31.08 o 
   2   1   6       20.40       32.57     15.49 o 
   3   1   6        0.00        0.00     17.72 o 
   4   1   6        3.59        6.53     21.05 o 
   5   1   6       26.58       52.98     31.00 o 
   6   1   6        3.31       25.40     34.52 o 
   7   1   6       19.86       63.69     39.87 o 
   8   1   6        2.96       14.25     45.73 o 
 -11   2   6     5918.69     6309.67    168.67 o 
 -10   2   6       34.34       74.02     29.65 o 
  -9   2   6    11852.74    11728.73    282.41 o 
  -8   2   6     1650.30     1542.80     57.90 o 
  -7   2   6     8247.46     7833.48    103.69 o 
  -6   2   6    10162.34    11034.89    111.99 o 
  -5   2   6     6919.13     6497.01     66.80 o 
  -4   2   6    22786.66    21264.30    185.24 o 
  -3   2   6    16262.72    19972.21    157.88 o 
  -2   2   6    44840.93    42682.28    310.53 o 
  -1   2   6     2560.18     2954.81     43.44 o 
   0   2   6    25484.54    22299.38    199.32 o 
   1   2   6     8171.39     8212.32    108.27 o 
   2   2   6     9391.37     8940.08    133.66 o 
   3   2   6    11263.37    10744.89    208.96 o 
   4   2   6     2589.72     2569.89    113.32 o 
   5   2   6    13905.08    13912.01    245.24 o 
   6   2   6        0.89        6.60     36.34 o 
   7   2   6     8045.71     8008.49    185.04 o 
   8   2   6      198.33      170.24     89.62 o 
 -11   3   6       10.21       50.22     33.54 o 
 -10   3   6       13.89       36.49     28.78 o 
  -9   3   6      312.18      309.70     56.82 o 
  -8   3   6       10.04       49.36     21.10 o 
  -7   3   6       24.67       22.65     21.95 o 
  -6   3   6      630.57      780.28     24.18 o 
  -5   3   6      130.12       90.03     12.78 o 
  -4   3   6      167.82      132.15     11.62 o 
  -3   3   6      422.70      522.02     16.80 o 
  -2   3   6      921.10     1059.90     25.84 o 
  -1   3   6        2.02        0.00      9.50 o 
   0   3   6        2.44        0.00     13.67 o 
   1   3   6      124.77      132.10     20.42 o 
   2   3   6      436.65      538.57     31.83 o 
   3   3   6      407.96      442.04     34.54 o 
   4   3   6        4.93        0.00     20.60 o 
   5   3   6       65.07       66.69     26.81 o 
   6   3   6      481.70      357.25     91.42 o 
   7   3   6        1.89        0.00     38.87 o 
   8   3   6        1.18       10.57     44.72 o 
 -11   4   6     6306.37     6484.14    135.34 o 
 -10   4   6       28.14       71.66     30.93 o 
  -9   4   6    10503.33    10170.13    163.58 o 
  -8   4   6     1607.16     1511.70     53.23 o 
  -7   4   6    15203.74    15035.02    200.65 o 
  -6   4   6     6316.14     5881.81     84.55 o 
  -5   4   6     9672.82     9473.74    149.36 o 
  -4   4   6    20945.41    20825.07    266.44 o 
  -3   4   6     1971.21     1887.17     48.10 o 
  -2   4   6    34406.48    34507.89    785.53 o 
  -1   4   6     1170.32     1185.69     33.50 o 
   0   4   6    11657.34    11921.43    190.77 o 
   1   4   6     4421.22     4115.63     78.76 o 
   2   4   6    19577.89    18811.19    252.57 o 
   3   4   6    17517.54    17162.23    192.07 o 
   4   4   6     2150.74     2053.13     61.19 o 
   5   4   6    11477.87    10995.76    169.81 o 
   6   4   6        2.13        0.00     33.25 o 
   7   4   6     5412.36     5492.36    148.39 o 
   8   4   6      163.85      166.13     51.05 o 
 -11   5   6        1.26       80.86     36.54 o 
 -10   5   6       44.90       32.28     29.77 o 
  -9   5   6        2.00       28.60     25.76 o 
  -8   5   6      106.71      132.85     25.74 o 
  -7   5   6       62.94       74.83     19.04 o 
  -6   5   6      371.64      323.92     23.41 o 
  -5   5   6     1225.69     1612.06     39.69 o 
  -4   5   6      184.86      282.29     16.00 o 
  -3   5   6        2.65       23.95     10.77 o 
  -2   5   6      394.40      623.34     23.21 o 
  -1   5   6      235.31      381.62     19.74 o 
   0   5   6      494.49      479.02     27.10 o 
   1   5   6      245.78      268.53     28.60 o 
   2   5   6      470.18      504.09     32.18 o 
   3   5   6       81.57      126.78     25.56 o 
   4   5   6       45.10       31.35     18.86 o 
   5   5   6      159.64      188.61     32.03 o 
   6   5   6      131.91      129.44     43.53 o 
   7   5   6       80.47      142.36     47.11 o 
 -11   6   6     5569.71     5515.00    125.62 o 
 -10   6   6       28.03       29.01     29.31 o 
  -9   6   6    10376.62    10202.39    284.72 o 
  -8   6   6     3406.27     3341.44    129.72 o 
  -7   6   6    13813.44    14235.70    196.77 o 
  -6   6   6     3582.52     3088.50     59.25 o 
  -5   6   6     9622.26    10140.78    122.92 o 
  -4   6   6    15414.14    14619.78    325.82 o 
  -3   6   6     2825.56     3285.52     95.15 o 
  -2   6   6    29339.71    28997.85    460.60 o 
  -1   6   6     1151.80     1149.09     30.12 o 
   0   6   6    16691.57    14142.12    179.93 o 
   1   6   6    11309.95    11555.10    158.01 o 
   2   6   6    16286.59    16554.70    211.57 o 
   3   6   6    14485.81    13718.11    187.93 o 
   4   6   6     3399.16     3305.15     79.12 o 
   5   6   6    11365.21    11366.33    152.50 o 
   6   6   6        9.82        0.00     34.27 o 
   7   6   6     4229.37     4505.03    134.36 o 
 -11   7   6        1.08       91.88     36.06 o 
 -10   7   6       63.20       75.58     30.92 o 
  -9   7   6      157.73      149.15     31.68 o 
  -8   7   6       30.60       41.24     25.31 o 
  -7   7   6       10.74       23.74     18.41 o 
  -6   7   6        0.23       26.42     28.15 o 
  -5   7   6       57.99       62.61     18.43 o 
  -4   7   6     1076.88     1302.59     41.17 o 
  -3   7   6      136.32       85.76     17.83 o 
  -2   7   6        3.71       41.89     19.38 o 
  -1   7   6        2.83        0.97     14.06 o 
   0   7   6        7.71        0.00     16.15 o 
   1   7   6       96.00      126.00     21.64 o 
   2   7   6       59.47       41.67     19.91 o 
   3   7   6      137.99      170.64     31.98 o 
   4   7   6       16.60        0.00     23.42 o 
   5   7   6      127.95       68.93     29.13 o 
   6   7   6        2.42       23.78     40.70 o 
   7   7   6        1.83       31.44     34.81 o 
 -11   8   6     4588.62     4736.25    144.92 o 
 -10   8   6      120.87       57.40     32.29 o 
  -9   8   6    11581.21    11091.05    179.60 o 
  -8   8   6     6149.49     6191.32    358.19 o 
  -7   8   6    11430.77    11153.97    316.59 o 
  -6   8   6     4166.79     3959.82     81.13 o 
  -5   8   6     8421.66     7930.08    122.25 o 
  -4   8   6     7043.60     6160.01    145.36 o 
  -3   8   6     3934.98     3838.48    110.80 o 
  -2   8   6    33271.98    31120.33   1260.99 o 
  -1   8   6     1468.18     1671.91    109.55 o 
   0   8   6    20174.02    20428.79    385.44 o 
   1   8   6    11556.57    12324.77    166.99 o 
   2   8   6     7322.08     7306.35    175.46 o 
   3   8   6     8604.23     8545.63    136.97 o 
   4   8   6     3961.58     4236.08     92.06 o 
   5   8   6     7307.87     7246.15    297.80 o 
   6   8   6        5.86        0.00     35.51 o 
   7   8   6     5795.02     5632.96    154.40 o 
 -11   9   6       21.28       81.69     51.43 o 
 -10   9   6       21.14       47.25     43.66 o 
  -9   9   6        3.92       97.72     37.34 o 
  -8   9   6       60.65       44.74     31.56 o 
  -7   9   6        0.05       15.24     22.73 o 
  -6   9   6       34.44       38.71     21.91 o 
  -5   9   6      286.69      264.05     27.38 o 
  -4   9   6       17.73        1.65     16.25 o 
  -3   9   6      114.77      141.30     26.44 o 
  -2   9   6       36.01       55.63     23.24 o 
  -1   9   6       61.44       58.58     17.74 o 
   0   9   6        0.46        0.00     16.33 o 
   1   9   6        0.31       21.71     18.16 o 
   2   9   6      715.40      828.86     38.50 o 
   3   9   6       26.88       15.72     23.00 o 
   4   9   6        5.44        0.00     25.57 o 
   5   9   6      161.86      134.54     39.96 o 
   6   9   6       32.60        0.00     40.86 o 
   7   9   6      108.55       83.66     46.75 o 
 -10  10   6       65.53       26.17     43.31 o 
  -9  10   6     9124.88     9078.43    315.46 o 
  -8  10   6     3104.94     3027.89    163.23 o 
  -7  10   6     7354.10     7142.58    130.51 o 
  -6  10   6     5679.03     5903.44    188.36 o 
  -5  10   6     5962.73     6031.90    125.61 o 
  -4  10   6     8203.43     7204.03    237.69 o 
  -3  10   6     1174.32     1276.00     94.46 o 
  -2  10   6    37572.73    34922.02   1607.44 o 
  -1  10   6     1939.91     1828.50     73.39 o 
   0  10   6    15145.28    14082.73    181.89 o 
   1  10   6     3954.70     3981.05     80.31 o 
   2  10   6     5497.60     5574.73    102.31 o 
   3  10   6    11179.76    11094.38    166.69 o 
   4  10   6     2627.05     2648.13     72.95 o 
   5  10   6     7709.99     7648.34    171.00 o 
   6  10   6        2.72        0.00     39.90 o 
   7  10   6     6122.83     6373.44    168.13 o 
 -10  11   6       50.42       19.37     41.89 o 
  -9  11   6        2.13       11.31     36.50 o 
  -8  11   6       40.92       75.85     35.57 o 
  -7  11   6       23.00       38.15     26.46 o 
  -6  11   6      139.04       47.90     23.15 o 
  -5  11   6       56.78       76.53     22.17 o 
  -4  11   6      403.41      365.04     39.40 o 
  -3  11   6       11.30       26.52     21.74 o 
  -2  11   6      308.58      334.47     36.79 o 
  -1  11   6      238.71      180.65     30.14 o 
   0  11   6       15.98       28.44     18.37 o 
   1  11   6        0.50        0.00     16.81 o 
   2  11   6      167.59      142.75     29.02 o 
   3  11   6      382.51      368.59     47.66 o 
   4  11   6       69.25       29.55     27.14 o 
   5  11   6       12.95       34.63     36.82 o 
   6  11   6       16.43        0.00     41.71 o 
 -10  12   6       16.73       75.82     51.22 o 
  -9  12   6     6830.13     6565.20    168.96 o 
  -8  12   6      783.07      735.87     45.99 o 
  -7  12   6     6236.41     6196.49    197.17 o 
  -6  12   6     9253.80     9197.24    292.75 o 
  -5  12   6     7018.76     6469.80    204.20 o 
  -4  12   6     8069.66     8000.53    222.44 o 
  -3  12   6     2238.92     2307.79    112.82 o 
  -2  12   6    16338.09    16234.95    711.94 o 
  -1  12   6     1598.53     1691.99    135.16 o 
   0  12   6    18615.15    17312.28    593.45 o 
   1  12   6     2046.27     1840.06     53.21 o 
   2  12   6     7002.47     7069.32    120.48 o 
   3  12   6     7798.14     7852.57    133.50 o 
   4  12   6      750.75      741.41     44.39 o 
   5  12   6     8825.41     9439.12    374.60 o 
   6  12   6        5.15        0.00     42.99 o 
 -10  13   6       30.96        0.00     44.88 o 
  -9  13   6       15.20      122.53     71.30 o 
  -8  13   6       37.06        0.00     28.51 o 
  -7  13   6        0.94       23.68     27.12 o 
  -6  13   6        1.72        0.00     24.63 o 
  -5  13   6      268.93      308.33     57.51 o 
  -4  13   6      755.13      714.61     36.79 o 
  -3  13   6      103.18      100.31     30.10 o 
  -2  13   6     1491.07     1467.79     61.37 o 
  -1  13   6      399.33      351.37     39.86 o 
   0  13   6        1.62        0.00     28.30 o 
   1  13   6       36.48       35.00     29.56 o 
   2  13   6      131.91      170.48     39.87 o 
   3  13   6       51.92       71.74     26.99 o 
   4  13   6      249.74      224.07     36.38 o 
   5  13   6        0.35        0.00     36.99 o 
   6  13   6       35.85       38.30     44.52 o 
  -9  14   6     5952.84     6254.01    176.92 o 
  -8  14   6      703.14      792.39     61.31 o 
  -7  14   6     4599.39     4538.31    144.04 o 
  -6  14   6     4056.87     4078.03    258.62 o 
  -5  14   6     5238.13     5261.43    322.52 o 
  -4  14   6    17825.52    16909.54    373.67 o 
  -3  14   6      313.66      304.92     39.93 o 
  -2  14   6    15106.11    13385.56    320.45 o 
  -1  14   6     1088.68     1035.73     84.63 o 
   0  14   6    12086.78    11883.92    642.42 o 
   1  14   6     1496.67     1425.10     73.29 o 
   2  14   6     6112.17     6039.04    186.46 o 
   3  14   6     6625.32     6823.09    124.28 o 
   4  14   6      350.16      569.10     72.06 o 
   5  14   6     8696.16     8916.02    193.17 o 
  -9  15   6       35.60      100.26     55.63 o 
  -8  15   6        5.30        0.00     31.07 o 
  -7  15   6        0.27        0.00     27.65 o 
  -6  15   6       10.49       16.63     29.86 o 
  -5  15   6      360.46      289.27    102.72 o 
  -4  15   6      162.69      169.58     30.45 o 
  -3  15   6      377.20      415.82     57.81 o 
  -2  15   6        6.20       12.83     26.07 o 
  -1  15   6        5.49        4.24     34.81 o 
   0  15   6        6.21       11.19     27.95 o 
   1  15   6        0.19        0.00     29.87 o 
   2  15   6      316.32      306.89     47.95 o 
   3  15   6        7.59        0.00     36.45 o 
   4  15   6       84.85       97.14     40.15 o 
   5  15   6        2.57        7.11     43.24 o 
  -8  16   6     1448.36     1391.47     64.49 o 
  -7  16   6     5223.24     4928.81    153.17 o 
  -6  16   6     3720.77     3669.64    120.89 o 
  -5  16   6     3285.73     3045.64     98.85 o 
  -4  16   6     8143.62     7966.09    433.39 o 
  -3  16   6      995.42      976.85     45.46 o 
  -2  16   6    11761.73    11645.65    271.71 o 
  -1  16   6      397.96      356.26     37.95 o 
   0  16   6     8124.71     8175.39    601.64 o 
   1  16   6     3555.85     3187.32    100.53 o 
   2  16   6     4314.58     4150.23    198.08 o 
   3  16   6     4705.42     5033.56    135.73 o 
   4  16   6     1068.63     1170.08    100.81 o 
   5  16   6     6127.44     6249.86    167.27 o 
  -8  17   6       11.37        0.00     36.16 o 
  -7  17   6        5.68       19.11     34.46 o 
  -6  17   6       17.96        0.00     33.07 o 
  -5  17   6       56.23        8.24     32.01 o 
  -4  17   6       40.15       24.37     34.57 o 
  -3  17   6       39.08       23.84     26.10 o 
  -2  17   6       16.02        0.00     29.79 o 
  -1  17   6       32.55        0.00     24.65 o 
   0  17   6        2.32        0.00     25.02 o 
   1  17   6      105.43      105.00     30.68 o 
   2  17   6        2.29       31.93     29.82 o 
   3  17   6       45.43       19.17     31.95 o 
   4  17   6      109.51       65.59     46.13 o 
  -7  18   6     3945.88     4273.46    170.40 o 
  -6  18   6     2771.44     2755.69    100.90 o 
  -5  18   6     1050.40     1163.60     66.37 o 
  -4  18   6     6359.58     6226.73    152.92 o 
  -3  18   6     2404.78     2152.91     67.95 o 
  -2  18   6    12107.73    11685.88    543.88 o 
  -1  18   6      610.13      682.54     48.50 o 
   0  18   6     6933.54     6923.30    181.57 o 
   1  18   6     3554.64     3401.74     98.65 o 
   2  18   6     3371.27     3512.00    100.94 o 
   3  18   6     3894.94     4080.56    104.76 o 
   4  18   6      646.88      874.26    115.32 o 
  -7  19   6        0.73        0.00     55.44 o 
  -6  19   6       11.52        0.00     45.81 o 
  -5  19   6       14.14       50.87     38.61 o 
  -4  19   6      175.03      198.97     43.28 o 
  -3  19   6       70.54       42.61     28.86 o 
  -2  19   6       21.24       38.28     30.49 o 
  -1  19   6       91.40       48.74     30.27 o 
   0  19   6       14.41        0.00     29.41 o 
   1  19   6       45.46       13.70     32.37 o 
   2  19   6       11.19       12.94     32.50 o 
   3  19   6        1.18       34.27     46.37 o 
  -6  20   6     2405.25     2361.89     98.32 o 
  -5  20   6     1695.82     1622.34     83.39 o 
  -4  20   6     6337.44     5797.32    152.89 o 
  -3  20   6      685.69      697.15     77.54 o 
  -2  20   6     9213.24     8938.31    365.62 o 
  -1  20   6      270.69      218.45     37.70 o 
   0  20   6     3993.65     4165.58    120.69 o 
   1  20   6     2131.94     2127.17     76.20 o 
   2  20   6     2609.46     2883.20    190.25 o 
  -5  21   6        2.06        0.00     44.38 o 
  -4  21   6      176.98      148.44     66.70 o 
  -3  21   6       27.14        0.00     39.76 o 
  -2  21   6      130.36       91.11     36.46 o 
  -1  21   6      171.09      135.69     37.25 o 
   0  21   6      135.50      136.36     39.01 o 
   1  21   6       19.25        0.00     48.33 o 
  -3  22   6       14.42        0.00     41.33 o 
  -2  22   6     5061.55     4994.76    219.07 o 
  -1  22   6       19.34       12.62     36.22 o 
 -11   1   7     5688.61     5992.96    165.56 o 
 -10   1   7       95.10      111.15     47.44 o 
  -9   1   7    20126.96    19703.18    258.44 o 
  -8   1   7     7164.68     7318.89    124.68 o 
  -7   1   7     5526.32     5332.20     81.76 o 
  -6   1   7     7646.03     7711.08     79.52 o 
  -5   1   7     2007.00     1672.98     33.59 o 
  -4   1   7    17556.61    17140.76    142.98 o 
  -3   1   7      584.83      573.47     18.92 o 
  -2   1   7    38398.68    37176.79    392.98 o 
  -1   1   7     1334.23     1383.28     30.53 o 
   0   1   7    25091.38    25283.59    254.63 o 
   1   1   7     3145.01     2890.00     73.38 o 
   2   1   7     4433.78     4217.87     86.59 o 
   3   1   7    10990.58    11270.04    245.97 o 
   4   1   7     2082.88     1960.54     63.50 o 
   5   1   7     8685.22     8657.16    194.45 o 
   6   1   7      242.39      195.90     44.76 o 
   7   1   7     4223.88     4241.96    133.79 o 
 -11   2   7       10.50       14.90     43.81 o 
 -10   2   7        4.86        0.00     27.47 o 
  -9   2   7      387.93      406.33     39.60 o 
  -8   2   7       15.34        0.00     21.96 o 
  -7   2   7      287.87      329.65     30.45 o 
  -6   2   7        0.35        7.35     11.30 o 
  -5   2   7      107.07      119.86     12.96 o 
  -4   2   7       10.70       11.08     10.49 o 
  -3   2   7       57.30       61.16     12.83 o 
  -2   2   7      309.64      343.71     22.96 o 
  -1   2   7       11.00        2.21     10.78 o 
   0   2   7       79.61       77.50     17.13 o 
   1   2   7       88.78       75.16     18.10 o 
   2   2   7        3.68        0.00     19.52 o 
   3   2   7        0.15       15.39     23.20 o 
   4   2   7      126.23       64.16     26.96 o 
   5   2   7       26.22       82.80     35.30 o 
   6   2   7        1.40        0.00     40.23 o 
   7   2   7       45.77       37.90     46.51 o 
 -11   3   7     7446.03     7586.97    191.83 o 
 -10   3   7      120.71      140.69     38.23 o 
  -9   3   7    10913.79    10461.04    167.14 o 
  -8   3   7     5605.62     5065.74    166.42 o 
  -7   3   7    10135.69     9987.09    230.49 o 
  -6   3   7    14394.03    14333.20    160.35 o 
  -5   3   7     3215.81     2945.46     44.90 o 
  -4   3   7    17247.52    16096.91    146.10 o 
  -3   3   7       53.36       69.26     11.10 o 
  -2   3   7    24481.34    23906.69    305.42 o 
  -1   3   7      525.19      390.91     29.14 o 
   0   3   7    22147.65    19596.70    238.45 o 
   1   3   7     2304.73     2081.95     57.76 o 
   2   3   7    10624.04    10424.63    205.06 o 
   3   3   7    14190.92    13871.38    204.45 o 
   4   3   7     1839.02     1733.99     59.15 o 
   5   3   7     8244.59     8170.61    176.80 o 
   6   3   7       89.42       87.56     58.75 o 
   7   3   7     3994.44     3802.71    126.15 o 
 -11   4   7        1.34       82.42     35.25 o 
 -10   4   7       87.28       54.85     29.17 o 
  -9   4   7       12.14       61.79     27.55 o 
  -8   4   7       17.54       46.46     24.34 o 
  -7   4   7       59.46       53.84     21.39 o 
  -6   4   7       58.51       35.11     15.83 o 
  -5   4   7      392.11      323.06     31.76 o 
  -4   4   7       38.97       88.24     13.39 o 
  -3   4   7      214.15      265.07     19.12 o 
  -2   4   7       56.89       97.38     23.94 o 
  -1   4   7       16.62        0.00     14.83 o 
   0   4   7      461.48      472.80     29.71 o 
   1   4   7      160.19      142.26     23.97 o 
   2   4   7        6.83        0.00     20.36 o 
   3   4   7       21.33       36.14     23.14 o 
   4   4   7      151.76      167.80     26.40 o 
   5   4   7       42.08       42.41     29.61 o 
   6   4   7       11.35        0.00     54.61 o 
   7   4   7       48.02       26.09     50.18 o 
 -11   5   7     5989.47     6313.89    305.09 o 
 -10   5   7       27.66       65.68     36.58 o 
  -9   5   7     9289.86     9661.61    160.56 o 
  -8   5   7     5021.31     5211.10    105.30 o 
  -7   5   7     9053.73     9584.09    166.39 o 
  -6   5   7    13076.62    12945.21    151.43 o 
  -5   5   7     5296.14     5200.23     84.44 o 
  -4   5   7    22429.20    22886.44    393.57 o 
  -3   5   7      636.61      655.46     24.58 o 
  -2   5   7    18422.47    18122.59    401.81 o 
  -1   5   7      424.78      564.06     33.30 o 
   0   5   7     8868.68     9428.36    159.77 o 
   1   5   7     5249.49     5181.49     96.16 o 
   2   5   7    17224.28    17193.79    223.92 o 
   3   5   7    12401.99    12105.25    177.82 o 
   4   5   7      890.30      908.38     45.26 o 
   5   5   7     6980.84     7228.57    135.83 o 
   6   5   7        3.15        0.00     57.62 o 
   7   5   7     4064.07     4306.72    135.72 o 
 -11   6   7       34.68       58.82     36.00 o 
 -10   6   7       40.06       46.73     30.89 o 
  -9   6   7      106.94      120.52     30.74 o 
  -8   6   7        2.59       36.02     25.15 o 
  -7   6   7      174.25      199.89     23.46 o 
  -6   6   7        4.10       38.97     16.59 o 
  -5   6   7       21.22        0.00     16.93 o 
  -4   6   7       93.92      148.41     25.35 o 
  -3   6   7      115.26       67.16     35.90 o 
  -2   6   7      214.77      263.81     24.09 o 
  -1   6   7      124.54      109.24     19.90 o 
   0   6   7      343.69      431.37     32.93 o 
   1   6   7        6.04       22.31     19.84 o 
   2   6   7        0.39       16.93     21.52 o 
   3   6   7        1.73       32.05     23.71 o 
   4   6   7       15.92       38.42     27.83 o 
   5   6   7      100.35       62.10     29.36 o 
   6   6   7      255.51      198.71     47.13 o 
   7   6   7        5.83        0.00     72.24 o 
 -11   7   7     5650.71     5512.34    127.18 o 
 -10   7   7        0.67       10.49     33.35 o 
  -9   7   7     9380.57     9487.53    298.81 o 
  -8   7   7     6592.14     5940.59    233.89 o 
  -7   7   7     6229.34     5997.26    139.71 o 
  -6   7   7    10699.10    10729.56    290.84 o 
  -5   7   7     4924.79     4827.99     93.47 o 
  -4   7   7    19952.72    19139.31    679.34 o 
  -3   7   7     1443.07     1529.57     45.76 o 
  -2   7   7    17386.12    16587.47    338.26 o 
  -1   7   7      679.12      562.47     33.04 o 
   0   7   7    15400.26    14943.76    275.14 o 
   1   7   7     9956.42    10155.10    150.77 o 
   2   7   7    11361.53    11433.69    167.54 o 
   3   7   7     5132.43     4840.88     99.27 o 
   4   7   7     1711.55     1582.67     62.71 o 
   5   7   7     6302.62     6039.31    123.15 o 
   6   7   7       56.30      101.63     44.53 o 
 -11   8   7        3.14       91.35    106.90 o 
 -10   8   7        7.82        0.00     37.11 o 
  -9   8   7       80.10       95.86     39.01 o 
  -8   8   7       26.75       62.37     34.57 o 
  -7   8   7      181.99      140.83     26.52 o 
  -6   8   7      163.38      163.72     25.66 o 
  -5   8   7       58.04       33.11     19.80 o 
  -4   8   7       44.16       24.90     17.81 o 
  -3   8   7        0.49        1.90     15.60 o 
  -2   8   7      273.19      278.40     26.55 o 
  -1   8   7      541.22      507.80     33.40 o 
   0   8   7        2.81        0.00     18.15 o 
   1   8   7      180.14      217.23     28.13 o 
   2   8   7      250.98      305.92     63.78 o 
   3   8   7      515.74      631.27     45.95 o 
   4   8   7      160.15      112.67     30.46 o 
   5   8   7      492.13      545.25     59.04 o 
   6   8   7       68.78       39.11     43.13 o 
 -10   9   7      255.29      142.67     45.59 o 
  -9   9   7    10967.82    10857.82    311.45 o 
  -8   9   7     6532.18     6247.30    165.06 o 
  -7   9   7     2374.12     2545.65     82.95 o 
  -6   9   7     9912.13     9363.10    262.37 o 
  -5   9   7     2461.99     2406.84     83.70 o 
  -4   9   7    11976.37    11956.42    313.49 o 
  -3   9   7     1493.21     1802.84     51.73 o 
  -2   9   7    21393.13    21364.33    754.71 o 
  -1   9   7      645.20      839.28     46.55 o 
   0   9   7    14352.42    14647.61    332.95 o 
   1   9   7     4389.10     4316.03     87.77 o 
   2   9   7     7137.33     7113.67    123.67 o 
   3   9   7     6509.74     6660.98    122.43 o 
   4   9   7     1417.44     1503.50     58.84 o 
   5   9   7     6134.76     6465.98    158.64 o 
   6   9   7        8.62        0.00     40.99 o 
 -10  10   7        0.26        0.00     38.98 o 
  -9  10   7      191.12      205.86     47.22 o 
  -8  10   7      657.92      538.60     63.04 o 
  -7  10   7      371.81      329.38     43.47 o 
  -6  10   7       10.72       40.17     27.15 o 
  -5  10   7        8.83       14.44     19.81 o 
  -4  10   7       27.41        0.00     25.23 o 
  -3  10   7        7.97       32.07     20.11 o 
  -2  10   7      143.53      146.96     30.30 o 
  -1  10   7        0.37        0.00     22.71 o 
   0  10   7       98.43       75.97     23.35 o 
   1  10   7       32.19        0.00     21.28 o 
   2  10   7      111.90       92.68     25.70 o 
   3  10   7      124.28       62.28     33.13 o 
   4  10   7       98.08      112.17     30.77 o 
   5  10   7        0.33       18.97     38.77 o 
   6  10   7        2.66        0.00     41.89 o 
 -10  11   7       26.66        0.00     45.11 o 
  -9  11   7     7963.83     8085.49    280.22 o 
  -8  11   7     1870.47     1819.37    127.64 o 
  -7  11   7     4929.67     4955.40    172.94 o 
  -6  11   7     8596.54     8749.78    239.57 o 
  -5  11   7     2159.49     1939.87     78.21 o 
  -4  11   7    10866.07    10655.24    372.15 o 
  -3  11   7     2146.88     1970.09     71.15 o 
  -2  11   7    19041.17    18403.81   1116.83 o 
  -1  11   7     1644.78     1634.18    118.67 o 
   0  11   7    16060.93    16226.18    450.46 o 
   1  11   7     2180.88     2013.61     59.30 o 
   2  11   7     6792.30     6509.65    155.69 o 
   3  11   7     5877.48     5753.93    114.15 o 
   4  11   7      731.74      792.76     51.30 o 
   5  11   7     5556.64     5887.02    152.58 o 
   6  11   7       12.04        0.00     60.58 o 
 -10  12   7       14.19        0.00     44.37 o 
  -9  12   7       18.11       76.74     63.59 o 
  -8  12   7      118.53       76.66     31.99 o 
  -7  12   7      121.18      148.99     31.30 o 
  -6  12   7       60.96       29.41     36.07 o 
  -5  12   7       10.53        0.00     20.99 o 
  -4  12   7      894.43      925.59     69.27 o 
  -3  12   7      985.16      941.29     52.87 o 
  -2  12   7      680.41      648.46     45.41 o 
  -1  12   7      653.21      558.26     45.77 o 
   0  12   7       44.35       61.74     29.11 o 
   1  12   7      182.89      206.46     40.34 o 
   2  12   7       59.59       88.69     27.33 o 
   3  12   7       40.89       12.18     28.39 o 
   4  12   7       43.49        0.00     31.68 o 
   5  12   7      200.89      270.25     54.99 o 
  -9  13   7     7253.41     6900.31    247.78 o 
  -8  13   7     1069.12     1290.29     58.83 o 
  -7  13   7     4561.70     4473.70    175.22 o 
  -6  13   7     5530.57     5685.70    241.30 o 
  -5  13   7     1899.93     2020.30     64.16 o 
  -4  13   7    17439.39    15959.77    610.06 o 
  -3  13   7       21.69       12.13     24.97 o 
  -2  13   7    11956.53    11697.37    931.61 o 
  -1  13   7      288.05      271.54     39.98 o 
   0  13   7    11878.45    11393.15    511.04 o 
   1  13   7     1411.63     1461.53     69.74 o 
   2  13   7     6715.83     6698.96    156.62 o 
   3  13   7     6035.09     6586.60    125.96 o 
   4  13   7      661.00      869.73     52.76 o 
   5  13   7     6084.96     6473.88    163.67 o 
  -9  14   7        2.34       67.97     55.24 o 
  -8  14   7       16.99        7.08     32.85 o 
  -7  14   7       70.25       60.07     32.95 o 
  -6  14   7        3.11       22.19     27.55 o 
  -5  14   7       97.72       64.63     30.86 o 
  -4  14   7      163.95      189.08     36.65 o 
  -3  14   7      492.95      582.84     52.90 o 
  -2  14   7        0.22        1.37     28.20 o 
  -1  14   7      257.88      224.24     39.13 o 
   0  14   7       56.48       59.21     30.88 o 
   1  14   7       73.65       25.55     34.20 o 
   2  14   7       82.78       63.36     35.33 o 
   3  14   7       77.76       49.62     41.73 o 
   4  14   7       60.70       15.69     34.12 o 
   5  14   7      163.37      161.07     50.34 o 
  -9  15   7     6442.91     6320.51    289.58 o 
  -8  15   7     1934.52     1741.11     70.25 o 
  -7  15   7     4317.34     4625.65    166.88 o 
  -6  15   7     4346.52     4146.03    121.98 o 
  -5  15   7     3007.38     2957.01    130.71 o 
  -4  15   7     7500.90     7320.30    242.36 o 
  -3  15   7      158.18       97.54     60.73 o 
  -2  15   7    10016.43    10509.54    733.18 o 
  -1  15   7      133.33      183.22     48.65 o 
   0  15   7     9188.39     9365.71    511.75 o 
   1  15   7     1855.87     1805.64    126.55 o 
   2  15   7     5545.17     5236.25    180.45 o 
   3  15   7     6453.61     6416.92    195.24 o 
   4  15   7     1064.86     1149.80    104.40 o 
  -8  16   7       50.64       16.77     37.37 o 
  -7  16   7       69.72       85.50     35.48 o 
  -6  16   7      305.86      105.33     33.35 o 
  -5  16   7       55.08      109.39     37.34 o 
  -4  16   7        7.71       10.20     33.74 o 
  -3  16   7      438.55      416.33     72.38 o 
  -2  16   7       16.39       29.69     33.98 o 
  -1  16   7       12.93        0.00     60.50 o 
   0  16   7      115.86      134.27     38.76 o 
   1  16   7      180.68      140.90     43.47 o 
   2  16   7       18.15        4.66     67.91 o 
   3  16   7       10.47        0.00     41.61 o 
   4  16   7       64.37       31.27     70.33 o 
  -8  17   7     1865.75     2062.29     79.19 o 
  -7  17   7     3416.80     3307.89    157.15 o 
  -6  17   7     3474.03     3883.13    169.23 o 
  -5  17   7     1899.86     1864.70     83.85 o 
  -4  17   7     5826.14     5798.23    332.15 o 
  -3  17   7      730.44      695.46     47.59 o 
  -2  17   7    10541.03     9959.97    376.16 o 
  -1  17   7      374.50      306.79     46.70 o 
   0  17   7     7395.25     7438.23    432.45 o 
   1  17   7     3509.10     3358.90    149.20 o 
   2  17   7     3333.84     3582.71    283.10 o 
   3  17   7     3877.86     3717.14    190.40 o 
  -7  18   7       28.39       26.44     36.92 o 
  -6  18   7       35.11       73.34     53.29 o 
  -5  18   7      483.09      308.03     88.57 o 
  -4  18   7      115.41      103.07     40.17 o 
  -3  18   7        1.42        0.00     27.34 o 
  -2  18   7        0.83        9.02     29.13 o 
  -1  18   7       19.03        2.04     29.46 o 
   0  18   7      432.46      402.10     85.48 o 
   1  18   7      133.55      124.81     35.59 o 
   2  18   7      152.76      185.51     40.60 o 
   3  18   7        8.43        0.00     37.54 o 
  -6  19   7     2956.57     2795.40    156.49 o 
  -5  19   7     1376.76     1286.29    123.78 o 
  -4  19   7     4859.70     4908.07    140.55 o 
  -3  19   7     1155.39      895.38     51.52 o 
  -2  19   7     8020.96     7991.68    270.18 o 
  -1  19   7      438.09      417.61     44.91 o 
   0  19   7     3689.56     3738.11     99.80 o 
   1  19   7     2394.16     2437.79     92.72 o 
   2  19   7     3407.27     3451.49     99.33 o 
  -5  20   7      179.76      267.11     79.02 o 
  -4  20   7      207.71      141.74     47.33 o 
  -3  20   7      112.63       41.44     34.97 o 
  -2  20   7      209.14      194.48     44.10 o 
  -1  20   7      180.51      145.06     37.78 o 
   0  20   7      393.68      436.34     49.23 o 
   1  20   7        7.65        0.00     37.36 o 
  -3  21   7       52.69       48.29     37.07 o 
  -2  21   7     4234.29     4370.63    143.33 o 
  -1  21   7       88.05       47.78     39.32 o 
 -11   0   8     5791.44     6247.24    243.50 o 
 -10   0   8      213.40      143.31     60.66 o 
  -9   0   8    16539.63    16064.84    404.42 o 
  -8   0   8     3781.57     3863.27    157.81 o 
  -7   0   8    10387.40     9556.50    173.15 o 
  -6   0   8     7138.71     6557.80    104.67 o 
  -5   0   8     2573.24     2517.24     59.78 o 
  -4   0   8    19202.97    18415.31    219.75 o 
  -3   0   8       46.87       42.25     16.73 o 
  -2   0   8    26888.91    25692.78    392.30 o 
  -1   0   8     2487.05     2307.69     82.68 o 
   0   0   8    30363.35    28472.50    406.42 o 
   1   0   8     7023.36     6696.77    144.86 o 
   2   0   8     3274.77     3323.80     80.23 o 
   3   0   8    11301.16    11237.57    378.62 o 
   4   0   8      990.56     1050.32     90.06 o 
   6   0   8       29.52       17.15     55.05 o 
 -11   1   8        0.42       58.94     46.12 o 
 -10   1   8      288.13      174.02     44.75 o 
  -9   1   8      847.50      730.03     65.50 o 
  -8   1   8       41.39       37.72     24.35 o 
  -7   1   8      418.23      469.97     37.49 o 
  -6   1   8      250.89      376.66     20.93 o 
  -5   1   8        0.78        0.00     10.97 o 
  -4   1   8      176.02      260.44     17.96 o 
  -3   1   8      102.50      118.31     13.75 o 
  -2   1   8      818.38     1024.11     39.90 o 
  -1   1   8       28.51       19.05     16.28 o 
   0   1   8        0.40        0.00     18.34 o 
   1   1   8      219.23      249.32     27.06 o 
   2   1   8      206.30      157.26     24.47 o 
   3   1   8        0.01        0.00     30.62 o 
   4   1   8        5.04        0.00     33.62 o 
   5   1   8       60.56       35.92     38.61 o 
   6   1   8       39.76       27.81     43.01 o 
 -11   2   8     7878.49     7437.65    189.59 o 
 -10   2   8       48.28       26.94     37.96 o 
  -9   2   8    10098.43     9410.76    227.16 o 
  -8   2   8      146.60      124.75     26.45 o 
  -7   2   8    11159.16    11959.45    171.49 o 
  -6   2   8    10441.58    11229.60    140.55 o 
  -5   2   8     4242.00     4326.72     65.58 o 
  -4   2   8    17429.45    18418.34    238.24 o 
  -3   2   8      128.00      193.84     25.07 o 
  -2   2   8    21171.79    20284.89    234.22 o 
  -1   2   8     1117.47     1228.96     52.76 o 
   0   2   8    32286.95    31313.63    355.77 o 
   1   2   8     7204.31     6794.06    153.74 o 
   2   2   8     4042.88     4040.27     90.08 o 
   3   2   8    12331.95    11670.75    178.40 o 
   4   2   8      288.82      346.23     40.31 o 
   5   2   8     8610.71     8582.07    191.11 o 
   6   2   8       58.59       37.50     43.74 o 
 -11   3   8        0.27       66.54     48.12 o 
 -10   3   8      232.38      248.59     59.60 o 
  -9   3   8     1081.83     1110.90    105.47 o 
  -8   3   8      553.21      370.53     36.57 o 
  -7   3   8      150.98      132.11     26.07 o 
  -6   3   8       50.86       77.44     19.40 o 
  -5   3   8      176.13      205.85     19.15 o 
  -4   3   8      195.76      210.26     16.67 o 
  -3   3   8     1212.03     1271.61     31.93 o 
  -2   3   8      775.93      824.13     27.04 o 
  -1   3   8      147.01      162.99     21.87 o 
   0   3   8      177.42      147.68     26.11 o 
   1   3   8     1232.49     1078.87     46.17 o 
   2   3   8       15.85       24.69     22.40 o 
   3   3   8        1.21       30.70     25.41 o 
   4   3   8      239.13      207.06     34.78 o 
   5   3   8      138.19      144.39     40.37 o 
   6   3   8      115.58       97.38     47.69 o 
 -11   4   8     5284.17     5553.81    340.99 o 
 -10   4   8        3.66       48.49     57.11 o 
  -9   4   8     6934.22     7257.37    134.62 o 
  -8   4   8      892.52      897.40     44.78 o 
  -7   4   8    13657.58    13373.15    188.11 o 
  -6   4   8    16551.24    16330.95    182.11 o 
  -5   4   8     5572.08     5866.58     88.77 o 
  -4   4   8    21925.21    21172.75    557.43 o 
  -3   4   8       21.24       29.53     14.72 o 
  -2   4   8    13122.96    12615.68    171.31 o 
  -1   4   8      881.58      640.59     41.18 o 
   0   4   8    17870.88    17153.66    221.92 o 
   1   4   8     9364.03     9331.45    147.03 o 
   2   4   8     9505.18     9398.98    151.08 o 
   3   4   8    14509.69    14181.55    205.18 o 
   4   4   8      130.15      133.88     33.80 o 
   5   4   8     7274.51     7338.63    142.48 o 
   6   4   8        6.49       43.93     35.92 o 
 -11   5   8       25.58       68.23     37.91 o 
 -10   5   8      251.10      175.52     36.64 o 
  -9   5   8      509.74      453.31     43.28 o 
  -8   5   8      147.50      117.54     33.93 o 
  -7   5   8       57.00      107.37     21.59 o 
  -6   5   8        2.80       14.13     28.25 o 
  -5   5   8      116.78      177.69     21.47 o 
  -4   5   8      197.82      144.03     30.99 o 
  -3   5   8      508.09      544.51     25.98 o 
  -2   5   8      144.90      144.95     39.88 o 
  -1   5   8      604.37      617.85     33.59 o 
   0   5   8      437.94      422.91     29.19 o 
   1   5   8      363.62      564.41     40.84 o 
   2   5   8       23.69        0.00     23.47 o 
   3   5   8       34.33       47.23     27.35 o 
   4   5   8       24.99        1.24     27.58 o 
   5   5   8      365.42      301.75     56.31 o 
   6   5   8        0.06       13.98     51.35 o 
 -11   6   8     4071.67     4134.44    137.97 o 
 -10   6   8        2.81       22.79     31.71 o 
  -9   6   8     6392.42     6123.44    123.62 o 
  -8   6   8     1829.68     1733.21     60.35 o 
  -7   6   8    13169.60    12910.42    224.82 o 
  -6   6   8    13552.66    13450.59    202.98 o 
  -5   6   8     5512.69     5424.44    118.68 o 
  -4   6   8    22607.51    23300.37    702.40 o 
  -3   6   8       39.83       20.52     25.85 o 
  -2   6   8    10736.13    10350.12    309.10 o 
  -1   6   8      103.67       67.70     22.40 o 
   0   6   8    11321.88    11136.83    163.68 o 
   1   6   8    13769.52    13547.50    191.28 o 
   2   6   8     9786.15     9545.85    153.77 o 
   3   6   8    10080.18     9436.25    179.14 o 
   4   6   8      661.50      779.04     46.88 o 
   5   6   8     5988.89     6110.35    129.16 o 
   6   6   8      228.04      182.81     51.14 o 
 -11   7   8       38.18       70.88     38.78 o 
 -10   7   8       41.62       34.91     37.56 o 
  -9   7   8       95.03       82.02     31.83 o 
  -8   7   8        2.94        4.06     25.73 o 
  -7   7   8        2.13       21.71     24.36 o 
  -6   7   8        6.88       21.26     22.79 o 
  -5   7   8      396.24      392.92     47.66 o 
  -4   7   8       61.21      113.23     23.48 o 
  -3   7   8        9.18        0.00     17.89 o 
  -2   7   8       84.48       69.58     26.65 o 
  -1   7   8        2.45        0.00     18.51 o 
   0   7   8      136.07      147.30     26.87 o 
   1   7   8      194.58      105.20     26.03 o 
   2   7   8        0.38        2.95     23.72 o 
   3   7   8       90.56       67.62     29.77 o 
   4   7   8      357.81      264.97     37.00 o 
   5   7   8        2.70       25.11     34.15 o 
   6   7   8       26.38        0.00     44.17 o 
 -10   8   8        4.26       37.55     41.58 o 
  -9   8   8     7233.28     7499.06    175.82 o 
  -8   8   8     2936.90     2648.20    318.39 o 
  -7   8   8     7119.65     7319.94    285.95 o 
  -6   8   8     8605.13     9046.64    365.13 o 
  -5   8   8     3834.72     3938.16    157.91 o 
  -4   8   8    16464.56    16339.72    340.79 o 
  -3   8   8      531.53      606.57     34.74 o 
  -2   8   8    12185.42    11579.90    207.36 o 
  -1   8   8      305.21      205.81     36.52 o 
   0   8   8    13532.62    13649.14    229.82 o 
   1   8   8    14427.87    14535.68    202.91 o 
   2   8   8     4934.53     5105.51    105.12 o 
   3   8   8     8402.48     8575.01    148.29 o 
   4   8   8      608.07      569.07     53.39 o 
   5   8   8     5751.92     6337.24    162.84 o 
 -10   9   8       87.18       31.71     41.14 o 
  -9   9   8       21.25       80.55     41.41 o 
  -8   9   8      502.31      434.69     52.31 o 
  -7   9   8        4.61       24.49     25.98 o 
  -6   9   8        8.96       38.24     24.47 o 
  -5   9   8      223.61      257.30     30.78 o 
  -4   9   8        4.58       26.73     22.28 o 
  -3   9   8        2.79        0.00     18.51 o 
  -2   9   8      195.89      153.32     32.89 o 
  -1   9   8       53.95       19.88     28.66 o 
   0   9   8        5.02       14.44     22.96 o 
   1   9   8      147.94      254.24     33.35 o 
   2   9   8      590.37      653.44     51.71 o 
   3   9   8      133.73      103.81     31.69 o 
   4   9   8      163.54      108.32     35.37 o 
   5   9   8       14.51       57.50     41.33 o 
 -10  10   8       25.00       32.92     42.54 o 
  -9  10   8     7682.03     7657.67    479.43 o 
  -8  10   8     2321.98     2299.43     90.19 o 
  -7  10   8     7982.29     8013.52    169.11 o 
  -6  10   8     7068.23     6934.28    238.95 o 
  -5  10   8     2655.17     2247.74     83.91 o 
  -4  10   8    12447.21    11738.21    345.69 o 
  -3  10   8     1414.48     1501.41     79.93 o 
  -2  10   8    14283.69    13622.01   1064.35 o 
  -1  10   8     2713.02     2906.38    145.80 o 
   0  10   8    11984.88    12003.81    221.94 o 
   1  10   8     7548.84     7177.10    127.04 o 
   2  10   8     4488.26     4432.91     97.66 o 
   3  10   8     6680.27     6610.37    127.73 o 
   4  10   8      691.57      718.10     81.39 o 
   5  10   8     5416.98     5824.74    155.87 o 
 -10  11   8       62.39        0.00     45.20 o 
  -9  11   8       65.22       19.03     41.17 o 
  -8  11   8      967.57      773.44     73.76 o 
  -7  11   8        3.14       41.72     27.37 o 
  -6  11   8        1.31        0.00     25.05 o 
  -5  11   8      152.21      113.73     27.57 o 
  -4  11   8      411.56      363.50     36.46 o 
  -3  11   8     1367.28     1193.96     54.97 o 
  -2  11   8      438.93      536.21     50.83 o 
  -1  11   8       73.70        2.96     28.91 o 
   0  11   8        4.62        0.00     29.94 o 
   1  11   8      169.96      207.28     63.78 o 
   2  11   8      621.92      667.38     57.42 o 
   3  11   8        7.40       15.75     30.07 o 
   4  11   8      412.90      334.90     55.09 o 
   5  11   8       20.69       68.24     45.07 o 
  -9  12   8     5202.36     5132.25    150.32 o 
  -8  12   8      707.10      766.41    110.56 o 
  -7  12   8    10100.41     9464.27    576.86 o 
  -6  12   8     5607.53     5447.21    192.91 o 
  -5  12   8      808.22      900.69     44.43 o 
  -4  12   8    13699.59    13923.01    583.00 o 
  -3  12   8      607.30      545.48     77.02 o 
  -2  12   8     9954.80     9871.89    687.56 o 
  -1  12   8       88.63       41.91     31.01 o 
   0  12   8    11763.05    11645.34    391.67 o 
   1  12   8     3600.33     3772.72    113.87 o 
   2  12   8     3325.01     3675.40    138.75 o 
   3  12   8     8943.48     8960.95    156.21 o 
   4  12   8      587.53      653.96     50.90 o 
  -9  13   8        7.54       17.87     45.55 o 
  -8  13   8      449.24      329.84     48.49 o 
  -7  13   8        1.43       25.69     30.29 o 
  -6  13   8      221.73      255.63     35.24 o 
  -5  13   8       83.33      107.31     27.57 o 
  -4  13   8      423.58      429.74     39.34 o 
  -3  13   8       72.58       36.45     30.84 o 
  -2  13   8       44.69       71.66     33.67 o 
  -1  13   8       53.90       98.44     34.24 o 
   0  13   8       33.80        7.81     32.02 o 
   1  13   8        2.91        0.00     32.97 o 
   2  13   8      470.32      409.40     80.89 o 
   3  13   8       31.20        0.00     39.95 o 
   4  13   8       56.66       44.95     35.91 o 
  -9  14   8     5269.28     5469.67    226.58 o 
  -8  14   8      775.14      763.94     51.39 o 
  -7  14   8     6069.20     6328.74    176.44 o 
  -6  14   8     5152.24     5302.41    226.10 o 
  -5  14   8     2477.29     2311.44     72.06 o 
  -4  14   8     8611.83     8721.38    242.19 o 
  -3  14   8      192.63      192.74     43.85 o 
  -2  14   8     9805.44     9860.73    574.75 o 
  -1  14   8      275.52      351.43     53.02 o 
   0  14   8     9818.26     9985.79    466.44 o 
   1  14   8     2724.26     2624.63     97.30 o 
   2  14   8     2798.15     2813.51    102.04 o 
   3  14   8     8313.46     8282.41    191.33 o 
   4  14   8      602.40      774.78    102.61 o 
  -8  15   8       65.02       76.42     46.18 o 
  -7  15   8       36.72       43.42     35.20 o 
  -6  15   8       17.41        0.59     28.64 o 
  -5  15   8       17.49        0.00     27.31 o 
  -4  15   8       25.94       89.29     36.10 o 
  -3  15   8       35.16       85.99     34.94 o 
  -2  15   8       12.16        0.00     33.84 o 
  -1  15   8      204.41      134.36     40.58 o 
   0  15   8       80.62      145.22     41.41 o 
   1  15   8      172.93       95.86     43.09 o 
   2  15   8      234.54      172.04     48.31 o 
   3  15   8        0.70        0.00     44.09 o 
  -8  16   8      923.09     1057.11     59.08 o 
  -7  16   8     3325.33     3349.52     95.24 o 
  -6  16   8     4708.58     4665.35    170.30 o 
  -5  16   8     1970.26     1994.33    115.90 o 
  -4  16   8     7627.45     7622.69    367.23 o 
  -3  16   8      115.03      141.52     41.35 o 
  -2  16   8     8842.53     8520.00    396.98 o 
  -1  16   8      233.82      268.94     49.30 o 
   0  16   8     8299.87     8235.81    430.82 o 
   1  16   8     2715.67     2912.35    251.68 o 
   2  16   8     1399.52     1515.74    103.85 o 
   3  16   8     4519.56     4842.90    214.25 o 
  -7  17   8       49.66       57.74     38.20 o 
  -6  17   8       84.83       30.22     34.71 o 
  -5  17   8       44.48       67.96     37.95 o 
  -4  17   8       11.07        0.00     35.30 o 
  -3  17   8       14.88        0.97     29.01 o 
  -2  17   8       69.74       91.62     41.82 o 
  -1  17   8       18.64        0.00     37.15 o 
   0  17   8      124.16       88.83     40.97 o 
   1  17   8      178.83      153.51     48.11 o 
   2  17   8      409.29      344.42     61.20 o 
  -6  18   8     4578.29     4380.67    167.62 o 
  -5  18   8     1019.97     1086.11    160.07 o 
  -4  18   8     4769.18     5042.43    193.17 o 
  -3  18   8      155.89      141.99     36.75 o 
  -2  18   8     8104.11     7969.50    381.13 o 
  -1  18   8      362.66      319.00     53.64 o 
   0  18   8     3952.39     4398.35    134.92 o 
   1  18   8     2615.90     2449.12    178.90 o 
  -5  19   8      311.93      258.84     53.65 o 
  -4  19   8        0.31       51.37     42.88 o 
  -3  19   8      178.51       59.09     36.45 o 
  -2  19   8      121.32      124.26     37.93 o 
  -1  19   8       38.28        2.57     36.67 o 
   0  19   8      100.49       88.06     38.17 o 
  -4  20   8     4685.54     4399.21    373.98 o 
  -3  20   8      136.02       59.08     37.55 o 
  -2  20   8     4631.90     4570.99    115.51 o 
  -1  20   8      485.75      456.33     92.16 o 
 -11   1   9     5341.42     5727.84    164.36 o 
 -10   1   9     1365.19     1268.33     75.28 o 
  -9   1   9     6581.70     6631.50    211.06 o 
  -8   1   9     5585.46     5476.38    162.65 o 
  -7   1   9    10257.32    10624.89    215.67 o 
  -6   1   9     6709.65     6399.64     76.16 o 
  -5   1   9     1318.05     1341.07     32.53 o 
  -4   1   9    13992.40    13940.25    128.81 o 
  -3   1   9       13.96       42.61     13.50 o 
  -2   1   9    17467.14    17622.75    265.20 o 
  -1   1   9       21.30       17.66     22.61 o 
   0   1   9     9432.76     9097.94    127.27 o 
   1   1   9     5373.28     5171.61    114.39 o 
   2   1   9     3470.82     3429.74     85.95 o 
   3   1   9     8108.89     7616.65    173.19 o 
   4   1   9     2466.13     2312.94     76.74 o 
   5   1   9     6312.67     6341.84    165.72 o 
 -11   2   9       24.37       17.99     45.63 o 
 -10   2   9        8.10       16.58     41.35 o 
  -9   2   9       17.02       11.77     41.72 o 
  -8   2   9       14.84       45.29     26.12 o 
  -7   2   9      144.03      130.25     28.12 o 
  -6   2   9       24.69       23.37     17.12 o 
  -5   2   9       60.24       22.11     13.61 o 
  -4   2   9      149.25      205.00     22.74 o 
  -3   2   9       88.30       46.83     15.28 o 
  -2   2   9       38.93       61.87     18.99 o 
  -1   2   9       20.45        0.00     17.75 o 
   0   2   9        0.37        0.00     19.08 o 
   1   2   9        0.26        2.59     22.28 o 
   2   2   9      118.63       89.87     24.81 o 
   3   2   9       89.05       67.34     29.81 o 
   4   2   9       46.12       27.62     31.95 o 
   5   2   9       15.78       20.25     42.21 o 
 -11   3   9     5181.10     5804.12    339.24 o 
 -10   3   9     1463.18     1408.29     79.34 o 
  -9   3   9     5099.04     5134.29    134.96 o 
  -8   3   9     1244.66     1300.60     52.69 o 
  -7   3   9    11563.94    11294.84    334.27 o 
  -6   3   9    14111.60    13909.39    145.36 o 
  -5   3   9     1580.80     1463.09     39.13 o 
  -4   3   9    19724.06    20423.95    266.45 o 
  -3   3   9       91.23      101.50     25.43 o 
  -2   3   9     9713.01     9214.03    131.50 o 
  -1   3   9       18.60       48.92     21.75 o 
   0   3   9     9257.70     9278.30    148.76 o 
   1   3   9     3747.24     3755.92     87.51 o 
   2   3   9     5626.23     5275.73    109.98 o 
   3   3   9     8393.25     8196.08    147.93 o 
   4   3   9      740.83      742.37     55.17 o 
   5   3   9     6277.08     6092.62    162.79 o 
 -11   4   9        1.83       30.46     48.12 o 
 -10   4   9        2.96        0.00     30.38 o 
  -9   4   9       11.41       20.80     29.39 o 
  -8   4   9       38.91       75.19     26.41 o 
  -7   4   9      205.34      210.46     26.41 o 
  -6   4   9      753.43      888.74     36.82 o 
  -5   4   9        1.02        0.00     16.89 o 
  -4   4   9        6.94       60.46     27.43 o 
  -3   4   9      103.77      104.16     23.37 o 
  -2   4   9      104.87      132.25     25.41 o 
  -1   4   9        0.18        0.00     20.92 o 
   0   4   9       62.46       48.55     23.86 o 
   1   4   9       46.83       56.88     28.63 o 
   2   4   9      284.82      275.69     36.07 o 
   3   4   9      172.07      121.69     42.31 o 
   4   4   9       71.54       20.88     39.77 o 
   5   4   9        0.08       54.54     39.20 o 
 -11   5   9     5066.68     5149.94    242.72 o 
 -10   5   9      668.71      637.51     52.65 o 
  -9   5   9     3691.79     4025.31    135.40 o 
  -8   5   9     1487.21     1315.50     54.77 o 
  -7   5   9     7357.07     7388.85    215.52 o 
  -6   5   9    17629.89    17484.50    423.44 o 
  -5   5   9     2349.73     2885.52     71.58 o 
  -4   5   9    14870.45    14706.39    472.06 o 
  -3   5   9       48.93       62.77     28.66 o 
  -2   5   9     8141.16     8428.91    152.54 o 
  -1   5   9      291.97      234.53     30.51 o 
   0   5   9    11973.64    11642.82    173.61 o 
   1   5   9     2529.90     2597.80     73.20 o 
   2   5   9     5982.37     6043.96    120.23 o 
   3   5   9     7516.94     7333.18    138.54 o 
   4   5   9      544.08      493.27     58.50 o 
   5   5   9     6628.54     6913.54    144.06 o 
 -11   6   9        0.03       64.09     40.47 o 
 -10   6   9       18.86        0.00     31.30 o 
  -9   6   9       23.55       37.14     30.44 o 
  -8   6   9       54.69        0.00     25.41 o 
  -7   6   9        8.88       42.23     22.49 o 
  -6   6   9       15.76       60.55     24.95 o 
  -5   6   9       87.97       74.24     24.20 o 
  -4   6   9        6.45        2.63     20.56 o 
  -3   6   9       39.07       54.32     26.49 o 
  -2   6   9      164.76      227.59     39.72 o 
  -1   6   9       63.51       42.31     24.08 o 
   0   6   9        0.49       24.94     23.53 o 
   1   6   9      426.04      500.32     42.45 o 
   2   6   9       27.48       43.62     28.69 o 
   3   6   9       87.55      109.09     33.25 o 
   4   6   9      162.00       78.20     36.21 o 
   5   6   9       12.04       27.64     45.23 o 
 -10   7   9      292.85      310.74     43.61 o 
  -9   7   9     4691.67     4962.70    113.07 o 
  -8   7   9     1642.74     1495.60     72.93 o 
  -7   7   9     3665.71     3826.92    119.73 o 
  -6   7   9    13141.28    12993.10    186.77 o 
  -5   7   9     3323.68     3307.79    107.84 o 
  -4   7   9    15307.51    16187.66    650.38 o 
  -3   7   9        3.65        0.00     34.85 o 
  -2   7   9     8004.75     7454.64    522.82 o 
  -1   7   9      241.09      294.17     42.92 o 
   0   7   9    13732.13    13592.57    249.21 o 
   1   7   9     3608.49     3663.49     89.07 o 
   2   7   9     3778.52     3571.38    114.56 o 
   3   7   9     5092.43     5395.20    116.26 o 
   4   7   9      333.62      399.00     60.87 o 
   5   7   9     6431.36     6788.27    175.81 o 
 -10   8   9       35.90       21.17     42.42 o 
  -9   8   9       99.33      166.01     44.72 o 
  -8   8   9        0.36       27.59     37.04 o 
  -7   8   9      108.38       45.84     26.95 o 
  -6   8   9        1.13       25.27     26.07 o 
  -5   8   9      303.72      431.97     60.94 o 
  -4   8   9        1.53       20.99     23.09 o 
  -3   8   9      150.33      109.72     34.03 o 
  -2   8   9      393.03      455.69     48.01 o 
  -1   8   9      421.70      640.14     58.72 o 
   0   8   9       27.68        9.05     25.12 o 
   1   8   9       84.71       85.91     28.33 o 
   2   8   9      104.21       96.05     29.81 o 
   3   8   9       69.96       81.11     33.59 o 
   4   8   9        0.32       14.14     33.10 o 
   5   8   9        0.91       45.29     46.05 o 
 -10   9   9      377.54      426.72     61.08 o 
  -9   9   9     6643.17     6566.23    166.34 o 
  -8   9   9     2102.41     1855.10     83.03 o 
  -7   9   9     4301.50     4063.91    120.10 o 
  -6   9   9     9165.26     9052.93    304.48 o 
  -5   9   9     1651.70     1705.18     91.96 o 
  -4   9   9    12984.56    13106.34    583.16 o 
  -3   9   9      493.68      637.55     50.24 o 
  -2   9   9     8762.89     8829.46    316.16 o 
  -1   9   9     3128.76     3062.40    181.66 o 
   0   9   9    10333.87    10435.52    597.04 o 
   1   9   9     3793.19     3782.14     90.51 o 
   2   9   9     4814.18     4939.89    108.43 o 
   3   9   9     2359.06     2610.57     80.18 o 
   4   9   9      389.72      409.64     83.18 o 
 -10  10   9       56.25        0.00     44.28 o 
  -9  10   9       25.45       33.87     41.73 o 
  -8  10   9      131.49      135.23     41.81 o 
  -7  10   9        0.78       18.55     28.37 o 
  -6  10   9       38.98        1.65     25.88 o 
  -5  10   9      122.65       40.47     24.24 o 
  -4  10   9      150.19       80.27     38.26 o 
  -3  10   9      881.18      742.67     69.39 o 
  -2  10   9        0.85        1.13     29.63 o 
  -1  10   9      117.93       61.93     33.97 o 
   0  10   9      136.57       83.43     39.22 o 
   1  10   9       23.22       50.63     34.27 o 
   2  10   9        2.12        0.00     29.26 o 
   3  10   9       55.09       13.05     32.44 o 
   4  10   9      140.85      119.59     55.83 o 
  -9  11   9     4404.43     4432.59    210.79 o 
  -8  11   9     1526.14     1474.50     89.66 o 
  -7  11   9     5943.80     6315.32    149.63 o 
  -6  11   9     6545.99     6395.44    310.27 o 
  -5  11   9      694.65      784.26     83.57 o 
  -4  11   9    10169.86    10255.13    577.24 o 
  -3  11   9        3.09        6.16     29.77 o 
  -2  11   9     8519.84     8470.28    367.08 o 
  -1  11   9      614.28      666.37     60.14 o 
   0  11   9     9259.44     8992.10    193.16 o 
   1  11   9     3250.98     3305.71    110.19 o 
   2  11   9     4341.00     4167.66    271.88 o 
   3  11   9     4371.74     4781.83    111.85 o 
   4  11   9      408.82      473.64     52.64 o 
  -9  12   9       18.42       50.96     46.37 o 
  -8  12   9       82.00       55.72     34.20 o 
  -7  12   9       82.17       95.28     32.16 o 
  -6  12   9        6.59       16.28     27.38 o 
  -5  12   9      142.56      182.30     33.73 o 
  -4  12   9      105.00      183.35     45.14 o 
  -3  12   9       83.92       91.05     33.97 o 
  -2  12   9        8.61       20.50     31.48 o 
  -1  12   9       59.37       47.62     33.88 o 
   0  12   9       15.38        0.00     32.48 o 
   1  12   9        5.58        4.84     39.34 o 
   2  12   9       17.15        0.00     37.57 o 
   3  12   9        1.88       54.41     43.71 o 
  -9  13   9     3903.94     4092.88    136.95 o 
  -8  13   9     1288.75     1494.13     65.49 o 
  -7  13   9     7969.08     7620.85    280.66 o 
  -6  13   9     6092.00     5843.35    331.33 o 
  -5  13   9     1357.04     1209.01     54.13 o 
  -4  13   9     9442.60     9270.11    679.65 o 
  -3  13   9      251.32      234.40     43.99 o 
  -2  13   9     7193.61     7210.65    319.01 o 
  -1  13   9      241.04      256.96     47.09 o 
   0  13   9     7003.85     7127.76    291.84 o 
   1  13   9     2836.12     2930.28    139.44 o 
   2  13   9     3231.29     3391.98    117.85 o 
   3  13   9     6276.66     6081.50    163.41 o 
  -8  14   9        9.73        0.00     35.44 o 
  -7  14   9       10.54       28.01     32.08 o 
  -6  14   9       60.06       77.68     32.04 o 
  -5  14   9       71.51       49.45     30.39 o 
  -4  14   9       19.47       33.99     39.76 o 
  -3  14   9        5.79       20.60     34.50 o 
  -2  14   9      243.92      205.55     42.70 o 
  -1  14   9       80.10       55.79     35.89 o 
   0  14   9       16.32       33.72     42.41 o 
   1  14   9      191.39      145.92     46.81 o 
   2  14   9        3.06        0.00     43.15 o 
   3  14   9       10.37       29.57     74.22 o 
  -8  15   9     1441.41     1430.04     67.03 o 
  -7  15   9     4440.16     4301.38    294.55 o 
  -6  15   9     5373.75     5230.55    118.41 o 
  -5  15   9     1449.29     1724.95    152.52 o 
  -4  15   9     8351.63     8346.12    734.15 o 
  -3  15   9      175.78      167.52     44.05 o 
  -2  15   9     6854.34     6952.25    614.47 o 
  -1  15   9      155.50      112.65     43.81 o 
   0  15   9     5353.61     5409.31    149.07 o 
   1  15   9     2355.51     2444.53    156.32 o 
   2  15   9     1839.84     1996.01     94.59 o 
  -7  16   9       26.20       47.80     37.33 o 
  -6  16   9      159.85      232.63     41.86 o 
  -5  16   9       38.81       32.84     33.07 o 
  -4  16   9       11.20       63.15     39.84 o 
  -3  16   9        4.33        0.00     42.76 o 
  -2  16   9      502.61      469.82     59.28 o 
  -1  16   9        0.33        0.00     41.83 o 
   0  16   9        3.29       26.35     41.28 o 
   1  16   9       49.74       62.33     47.38 o 
  -6  17   9     5192.69     5214.42    264.68 o 
  -5  17   9     1466.28     1240.62     74.67 o 
  -4  17   9     5448.60     5520.53    283.02 o 
  -3  17   9        9.32        4.48     39.62 o 
  -2  17   9     7405.64     7582.12    538.57 o 
  -1  17   9      152.30      138.88     47.66 o 
   0  17   9     4171.01     4367.01    257.10 o 
   1  17   9     2177.58     2163.16    125.38 o 
  -5  18   9      163.24      201.81     51.35 o 
  -4  18   9       20.75       46.10     44.71 o 
  -3  18   9        6.45        0.00     35.58 o 
  -2  18   9      147.15      164.75     54.70 o 
  -1  18   9       20.54        3.54     43.72 o 
  -3  19   9       58.81       74.43     39.39 o 
 -11   0  10     6296.32     6792.55    257.37 o 
 -10   0  10       81.19       67.68     60.66 o 
  -9   0  10     7487.13     6660.63    232.34 o 
  -8   0  10     4824.71     4395.79    175.27 o 
  -7   0  10     7281.48     7093.28    220.73 o 
  -6   0  10     7320.12     7900.28    128.39 o 
  -5   0  10     4171.00     3980.72     83.88 o 
  -4   0  10    11399.09    11279.61    160.88 o 
  -3   0  10      377.70      339.12    104.43 o 
  -2   0  10    22538.13    21378.35    370.93 o 
  -1   0  10     9760.73    10284.27    199.55 o 
   0   0  10     6542.20     6460.82    150.52 o 
   1   0  10     6240.31     6263.08    209.34 o 
   2   0  10     2718.56     2779.94    100.94 o 
   3   0  10     4556.45     4445.62    184.32 o 
   4   0  10      898.67      839.80    102.84 o 
 -11   1  10       10.39       79.34     50.82 o 
 -10   1  10       56.18        0.00     39.84 o 
  -9   1  10       42.13       56.34     38.96 o 
  -8   1  10      237.16      175.48     40.59 o 
  -7   1  10      105.95       69.44     33.58 o 
  -6   1  10        6.95       11.57     18.15 o 
  -5   1  10       39.41       60.82     16.70 o 
  -4   1  10       25.04        0.00     16.49 o 
  -3   1  10        1.19        0.00     19.05 o 
  -2   1  10      101.45       98.67     23.95 o 
  -1   1  10        1.16        8.75     21.05 o 
   0   1  10       14.09        0.00     21.92 o 
   1   1  10       15.12        6.19     22.63 o 
   2   1  10       19.17        7.03     27.84 o 
   3   1  10       16.79        9.64     31.05 o 
   4   1  10        0.14       80.73     45.10 o 
 -11   2  10     5997.32     6194.51    173.85 o 
 -10   2  10      285.47      292.22     60.85 o 
  -9   2  10     5979.15     6660.99    165.45 o 
  -8   2  10     5218.45     5129.96    219.09 o 
  -7   2  10     6498.10     6499.85    119.44 o 
  -6   2  10     7040.55     6381.95     87.97 o 
  -5   2  10     3087.29     3173.83     57.35 o 
  -4   2  10    15051.96    15101.77    156.01 o 
  -3   2  10      614.15      621.75     32.82 o 
  -2   2  10    17368.64    18114.62    208.16 o 
  -1   2  10     6621.40     6717.67    107.77 o 
   0   2  10     5935.99     5890.58    101.22 o 
   1   2  10     5835.75     5514.32    122.23 o 
   2   2  10     3862.67     3787.45     95.23 o 
   3   2  10     6270.70     6232.34    130.39 o 
   4   2  10      477.36      494.44    124.51 o 
 -10   3  10       81.73       87.40     45.38 o 
  -9   3  10       32.82       25.77     39.03 o 
  -8   3  10        4.88        0.00     26.84 o 
  -7   3  10       17.57       65.36     26.81 o 
  -6   3  10       87.16       46.83     20.10 o 
  -5   3  10       75.25       49.39     18.49 o 
  -4   3  10       12.43      120.21     28.59 o 
  -3   3  10      118.37      101.63     22.55 o 
  -2   3  10      979.43     1063.39     42.29 o 
  -1   3  10       57.87       32.29     25.63 o 
   0   3  10       32.32        0.00     25.20 o 
   1   3  10        5.32       34.44     26.64 o 
   2   3  10       69.33       25.55     29.81 o 
   3   3  10        1.88       66.29     34.31 o 
   4   3  10       20.05        5.31     35.37 o 
 -10   4  10      273.95      250.62     52.46 o 
  -9   4  10     5999.65     5595.76    119.18 o 
  -8   4  10     1363.87     1398.78     56.87 o 
  -7   4  10     7613.66     7633.69    120.32 o 
  -6   4  10    12134.52    12828.74    175.21 o 
  -5   4  10     1235.58     1186.94     48.94 o 
  -4   4  10    16711.90    16462.54    274.18 o 
  -3   4  10      440.27      384.43     50.33 o 
  -2   4  10    15674.78    15577.81    215.03 o 
  -1   4  10     4206.78     4205.43     93.97 o 
   0   4  10     6871.27     6710.79    151.85 o 
   1   4  10     3487.08     3433.19     87.91 o 
   2   4  10     3176.69     3261.95     88.27 o 
   3   4  10     7333.37     7447.79    154.37 o 
   4   4  10      266.32      216.19     43.36 o 
 -10   5  10       94.03       64.05     45.48 o 
  -9   5  10        0.43       33.94     30.31 o 
  -8   5  10       22.09        0.00     27.45 o 
  -7   5  10      125.16       94.41     25.17 o 
  -6   5  10      204.12      196.82     47.57 o 
  -5   5  10        0.27        0.00     23.67 o 
  -4   5  10       34.67      138.46     40.47 o 
  -3   5  10      189.69      261.79     91.38 o 
  -2   5  10      511.54      544.07     53.22 o 
  -1   5  10      151.62      213.96     31.96 o 
   0   5  10       57.89       12.65     26.05 o 
   1   5  10       25.27       10.75     26.35 o 
   2   5  10        1.93       21.73     32.78 o 
   3   5  10        0.08       20.18     32.95 o 
   4   5  10      254.78      161.25     42.61 o 
 -10   6  10      110.77       65.15     48.49 o 
  -9   6  10     5557.25     5981.26    202.80 o 
  -8   6  10     1202.80     1270.00     82.69 o 
  -7   6  10     3401.90     3388.22     85.35 o 
  -6   6  10    10474.50    10871.43    273.44 o 
  -5   6  10     2276.60     2672.49     85.78 o 
  -4   6  10    18567.89    17864.95   1110.74 o 
  -3   6  10      167.50      199.23     39.13 o 
  -2   6  10    14994.64    15038.54    401.58 o 
  -1   6  10     4366.14     4353.36    122.63 o 
   0   6  10     6879.08     7026.72    129.87 o 
   1   6  10     2716.49     2780.11     78.79 o 
   2   6  10     1709.62     1452.50     96.84 o 
   3   6  10     6827.48     6603.72    136.18 o 
   4   6  10      239.83      288.05     47.79 o 
 -10   7  10        7.87       15.91     44.33 o 
  -9   7  10        4.18       47.08     42.07 o 
  -8   7  10        9.94        0.00     32.50 o 
  -7   7  10       34.84       17.58     27.35 o 
  -6   7  10      102.48       53.31     28.22 o 
  -5   7  10       45.12       39.80     25.50 o 
  -4   7  10       69.39      122.89     36.99 o 
  -3   7  10      327.62      436.80     69.78 o 
  -2   7  10       76.33       77.41     35.58 o 
  -1   7  10        3.07       28.19     44.48 o 
   0   7  10      110.33      154.89     39.20 o 
   1   7  10        6.52        0.00     33.68 o 
   2   7  10        1.66        9.21     31.34 o 
   3   7  10        3.17       13.15     33.73 o 
   4   7  10        0.22        0.00     38.61 o 
 -10   8  10      252.95      157.83     53.42 o 
  -9   8  10     6963.38     6318.68    481.27 o 
  -8   8  10     2685.15     2640.46     96.99 o 
  -7   8  10     2228.60     2263.68     99.23 o 
  -6   8  10     6475.48     6542.47    124.06 o 
  -5   8  10     1396.82     1291.11     67.44 o 
  -4   8  10    18195.87    18342.21   1110.98 o 
  -3   8  10       23.73       59.12     34.24 o 
  -2   8  10    13703.54    13824.79    791.26 o 
  -1   8  10     3455.08     3351.76    140.53 o 
   0   8  10     4867.07     4856.58    133.90 o 
   1   8  10     4292.04     4069.62    108.05 o 
   2   8  10     2145.67     2141.39     74.47 o 
   3   8  10     4416.49     4956.45    117.08 o 
  -9   9  10        0.14       70.93     42.76 o 
  -8   9  10        2.15        0.00     41.28 o 
  -7   9  10       12.07        0.00     28.43 o 
  -6   9  10       27.53       16.95     28.25 o 
  -5   9  10       69.26       50.51     34.65 o 
  -4   9  10      186.22      150.38     48.80 o 
  -3   9  10      861.19      654.13     54.66 o 
  -2   9  10      173.84      217.82     42.55 o 
  -1   9  10      227.83      148.88     43.38 o 
   0   9  10        3.82        0.00     34.00 o 
   1   9  10       49.03       33.16     38.41 o 
   2   9  10       30.88       32.33     33.57 o 
   3   9  10       50.88       76.23     37.85 o 
  -9  10  10     5261.68     5184.86    277.92 o 
  -8  10  10     2161.61     2190.98     93.41 o 
  -7  10  10     3416.40     3408.32    155.69 o 
  -6  10  10     5280.06     5635.57    268.35 o 
  -5  10  10      724.32      737.32     59.00 o 
  -4  10  10    12534.18    12039.10    822.49 o 
  -3  10  10      222.10      124.44     38.09 o 
  -2  10  10    14593.89    14583.27    671.39 o 
  -1  10  10     3186.30     3141.76    157.26 o 
   0  10  10     2843.79     3044.60    108.04 o 
   1  10  10     4917.15     4891.20    141.51 o 
   2  10  10     2789.56     2674.42    103.86 o 
   3  10  10     3819.97     3786.12    128.75 o 
  -9  11  10        0.09        0.00     44.43 o 
  -8  11  10       31.76        1.23     40.64 o 
  -7  11  10        7.84        7.40     31.80 o 
  -6  11  10       42.42       12.88     29.07 o 
  -5  11  10      266.02      293.32     84.29 o 
  -4  11  10        0.81       32.19     36.07 o 
  -3  11  10       49.45       18.08     34.62 o 
  -2  11  10      119.93      100.64     42.14 o 
  -1  11  10        2.86        9.68     35.03 o 
   0  11  10       90.33      134.98     43.95 o 
   1  11  10        0.94        0.00     37.01 o 
   2  11  10       17.04       40.77     45.51 o 
   3  11  10        0.20        0.00     69.23 o 
  -8  12  10     1525.05     1723.24    159.48 o 
  -7  12  10     4555.19     4278.56    326.89 o 
  -6  12  10     5620.87     5488.67    137.87 o 
  -5  12  10     1419.65     1282.65    107.98 o 
  -4  12  10    11409.74    11395.07    977.29 o 
  -3  12  10       26.19       50.50     37.60 o 
  -2  12  10     8125.98     7883.02    389.73 o 
  -1  12  10     1987.81     2139.16     91.60 o 
   0  12  10     3254.68     3451.17    117.05 o 
   1  12  10     4271.56     4157.28    130.78 o 
   2  12  10     3099.37     3085.44    114.72 o 
  -8  13  10        1.92        0.00     36.44 o 
  -7  13  10        4.06        0.00     33.46 o 
  -6  13  10        8.66       18.18     34.51 o 
  -5  13  10      225.22      201.13     45.56 o 
  -4  13  10       10.50       14.02     39.10 o 
  -3  13  10      102.80       26.74     36.24 o 
  -2  13  10      389.31      367.50     54.71 o 
  -1  13  10        9.10        9.37     45.30 o 
   0  13  10      125.86       98.86     44.26 o 
   1  13  10        4.64        0.00     41.64 o 
   2  13  10        3.70        0.00     73.25 o 
  -7  14  10     3949.60     3995.70    105.44 o 
  -6  14  10     4767.62     4904.94    170.93 o 
  -5  14  10     1076.74     1096.32     68.59 o 
  -4  14  10     8022.25     8029.92    364.03 o 
  -3  14  10      128.10      147.57     77.31 o 
  -2  14  10     6985.96     6995.34    458.38 o 
  -1  14  10     1217.38     1299.14     92.71 o 
   0  14  10     3726.04     3835.35    128.25 o 
   1  14  10     2798.00     2961.78    113.93 o 
  -7  15  10        0.69       50.40     37.58 o 
  -6  15  10       26.65       31.07     42.92 o 
  -5  15  10      121.87      106.66     44.60 o 
  -4  15  10       11.34        0.00     37.33 o 
  -3  15  10       44.85        0.00     37.94 o 
  -2  15  10      414.42      411.44     59.85 o 
  -1  15  10        2.99        3.67     41.00 o 
   0  15  10       64.71        4.34     47.67 o 
  -6  16  10     3364.08     3521.55    228.48 o 
  -5  16  10     1104.23     1002.57     72.69 o 
  -4  16  10     6004.68     5911.30    379.39 o 
  -3  16  10       19.45        0.00     38.94 o 
  -2  16  10     7039.89     6935.80    634.12 o 
  -1  16  10     1052.43     1028.87     73.44 o 
   0  16  10     3542.98     3617.69    126.71 o 
  -5  17  10       11.04       43.89     48.04 o 
  -4  17  10        2.87        0.00     46.43 o 
  -3  17  10      111.51       53.60     46.26 o 
  -2  17  10      456.18      515.29     70.30 o 
 -10   1  11      562.26      544.47     67.40 o 
  -9   1  11     5758.75     6196.54    160.65 o 
  -8   1  11     6472.67     6355.24    155.70 o 
  -7   1  11     1997.50     1938.21     77.72 o 
  -6   1  11     4410.06     4439.89     82.10 o 
  -5   1  11     2716.31     2733.60     71.52 o 
  -4   1  11    11268.46    11399.61    150.92 o 
  -3   1  11      646.95      690.05     41.20 o 
  -2   1  11    13191.50    13256.99    171.21 o 
  -1   1  11     2693.67     2656.46     67.89 o 
   0   1  11     2717.01     2795.02     70.50 o 
   1   1  11     5969.07     5727.43    121.66 o 
   2   1  11     3648.50     3876.05    100.93 o 
   3   1  11     3451.00     3532.10    121.96 o 
 -10   2  11       64.97       33.15     46.46 o 
  -9   2  11       44.22        3.62     40.30 o 
  -8   2  11      337.86      244.37     45.82 o 
  -7   2  11        6.31        0.00     31.49 o 
  -6   2  11      111.69       42.07     21.11 o 
  -5   2  11        9.45        0.00     22.00 o 
  -4   2  11        1.39       19.27     29.47 o 
  -3   2  11      280.11      235.80     31.29 o 
  -2   2  11      118.15       94.96     26.22 o 
  -1   2  11       59.80       36.74     24.45 o 
   0   2  11       22.20       41.31     28.58 o 
   1   2  11       74.89       77.37     31.75 o 
   2   2  11      182.95      138.80     36.69 o 
   3   2  11        4.49       17.43     34.83 o 
 -10   3  11      655.72      533.14     65.20 o 
  -9   3  11     4541.46     4593.04    408.91 o 
  -8   3  11     3798.30     3880.93    117.95 o 
  -7   3  11     3307.25     3364.36    144.69 o 
  -6   3  11     4747.86     5055.29     80.22 o 
  -5   3  11     1943.00     2032.31    109.48 o 
  -4   3  11    10983.45    10921.55    171.98 o 
  -3   3  11       93.13       44.12     27.35 o 
  -2   3  11    12102.99    12632.52    193.90 o 
  -1   3  11     2093.24     2138.42     81.04 o 
   0   3  11     4115.82     4069.45     98.15 o 
   1   3  11     3573.01     3612.75     94.70 o 
   2   3  11     3054.61     2906.69     87.79 o 
   3   3  11     5889.23     5978.09    132.63 o 
 -10   4  11        0.96        4.01    100.50 o 
  -9   4  11      102.39       62.13     43.11 o 
  -8   4  11       45.44       16.51     31.12 o 
  -7   4  11      337.25      257.94     40.21 o 
  -6   4  11       93.92       82.47     47.58 o 
  -5   4  11       70.36      126.68     52.98 o 
  -4   4  11       27.88       35.81     34.31 o 
  -3   4  11      511.04      606.12    120.19 o 
  -2   4  11      378.29      332.52     78.40 o 
  -1   4  11      120.04       68.60     29.69 o 
   0   4  11        7.94       10.35     28.89 o 
   1   4  11      118.06       88.68     32.86 o 
   2   4  11      101.74      100.84     37.76 o 
   3   4  11        1.01        0.00     37.61 o 
 -10   5  11      458.83      435.69    106.12 o 
  -9   5  11     6444.98     6265.11    130.78 o 
  -8   5  11     2046.24     2027.07     75.42 o 
  -7   5  11     2890.29     2968.37    132.64 o 
  -6   5  11     6840.60     7091.21    200.18 o 
  -5   5  11      933.00      866.74     89.74 o 
  -4   5  11     9921.78     9954.35    203.30 o 
  -3   5  11       31.71      111.58     53.88 o 
  -2   5  11    10348.74     9946.04    443.17 o 
  -1   5  11     2223.57     2265.77     91.50 o 
   0   5  11     6100.27     6175.22    125.37 o 
   1   5  11     2243.08     2093.96     71.91 o 
   2   5  11     1513.87     1548.06     66.39 o 
   3   5  11     6327.65     6220.02    136.47 o 
 -10   6  11        3.76        1.83     44.58 o 
  -9   6  11        0.63      107.15     51.33 o 
  -8   6  11       14.64        0.00     36.75 o 
  -7   6  11       81.87       27.41     37.38 o 
  -6   6  11        0.62        3.53     27.95 o 
  -5   6  11       90.83       68.53     37.00 o 
  -4   6  11        7.78       52.40     34.68 o 
  -3   6  11      287.79      148.81     40.65 o 
  -2   6  11      329.66      381.00     51.87 o 
  -1   6  11       15.05        0.00     34.22 o 
   0   6  11      195.01      222.12     46.11 o 
   1   6  11      115.60       53.60     34.57 o 
   2   6  11       10.16        0.00     33.67 o 
   3   6  11       57.94       32.80     32.22 o 
  -9   7  11     7011.41     6936.79    334.18 o 
  -8   7  11     2988.51     3237.00    112.23 o 
  -7   7  11     1227.13     1275.67     66.32 o 
  -6   7  11     3642.98     3901.92    119.76 o 
  -5   7  11     2148.89     2140.67    105.37 o 
  -4   7  11     9040.74     9595.21    393.20 o 
  -3   7  11        1.44       53.47     36.93 o 
  -2   7  11     9535.01     9752.66    205.42 o 
  -1   7  11     3146.04     3068.86    106.97 o 
   0   7  11     5739.38     5604.26    252.69 o 
   1   7  11     1821.04     2088.82     93.24 o 
   2   7  11     1267.87     1263.50     60.73 o 
  -9   8  11       72.04       89.70     73.06 o 
  -8   8  11       40.09       29.94     42.34 o 
  -7   8  11        1.18       41.33     33.26 o 
  -6   8  11        5.42       30.17     67.17 o 
  -5   8  11        5.80       14.47     33.90 o 
  -4   8  11        8.15        2.67     37.00 o 
  -3   8  11      369.46      361.65     50.06 o 
  -2   8  11        9.27       58.02     37.85 o 
  -1   8  11        5.33        0.00     34.42 o 
   0   8  11        2.10        8.68     35.52 o 
   1   8  11        1.66        0.00     51.54 o 
   2   8  11       54.24       23.35     44.66 o 
  -9   9  11     5123.19     4859.64    146.95 o 
  -8   9  11     3730.29     3451.47    117.95 o 
  -7   9  11     1573.15     1649.13     65.68 o 
  -6   9  11     3648.51     3703.85    330.04 o 
  -5   9  11     2047.88     1854.49     94.46 o 
  -4   9  11     5887.26     5736.20    303.41 o 
  -3   9  11       23.22        0.00     37.51 o 
  -2   9  11    12769.39    12500.73    560.95 o 
  -1   9  11     2692.12     2665.49    102.04 o 
   0   9  11     3267.23     3218.83    199.56 o 
   1   9  11     2828.09     2651.05    104.95 o 
   2   9  11      912.26     1026.52    125.99 o 
  -8  10  11        0.36        0.00     41.31 o 
  -7  10  11       23.83       27.72     34.63 o 
  -6  10  11       23.70       15.12     38.74 o 
  -5  10  11        2.93        5.02     36.38 o 
  -4  10  11      371.15      345.33     52.68 o 
  -3  10  11        0.27       27.46     38.92 o 
  -2  10  11      206.24      179.87     46.91 o 
  -1  10  11       63.47       45.03     39.64 o 
   0  10  11      225.92      152.92     48.22 o 
   1  10  11       99.46       44.29     44.17 o 
   2  10  11        4.13        0.00     46.02 o 
  -8  11  11     3796.48     3542.79    219.87 o 
  -7  11  11     2164.22     2288.56     91.83 o 
  -6  11  11     4163.99     4125.18    273.52 o 
  -5  11  11     1593.10     1507.04    127.99 o 
  -4  11  11     5381.20     5611.96    151.89 o 
  -3  11  11        2.04        0.00     43.51 o 
  -2  11  11     8023.59     7842.80    372.73 o 
  -1  11  11     1916.53     1959.22     91.98 o 
   0  11  11     2303.35     2489.79    104.13 o 
   1  11  11     3120.85     2948.94    113.78 o 
  -8  12  11        1.21        0.00     85.30 o 
  -7  12  11       75.23       38.98     49.11 o 
  -6  12  11       71.34      111.51     44.66 o 
  -5  12  11        0.72        0.00     61.83 o 
  -4  12  11      307.82      260.40     50.03 o 
  -3  12  11       88.37       41.53     39.32 o 
  -2  12  11      274.97      287.22     52.12 o 
  -1  12  11      165.25      259.05     51.59 o 
   0  12  11      415.79      380.05     58.48 o 
   1  12  11        3.74       17.87     44.22 o 
  -7  13  11     2579.27     2656.42    315.03 o 
  -6  13  11     4709.81     4625.23    525.27 o 
  -5  13  11     1034.37     1005.94     75.08 o 
  -4  13  11     5972.88     5708.09    231.10 o 
  -3  13  11       16.91       30.46     40.07 o 
  -2  13  11     5178.10     5378.02    180.66 o 
  -1  13  11     1151.02     1192.42     77.99 o 
   0  13  11     2687.86     2814.73    236.33 o 
  -6  14  11      238.84      163.67     53.65 o 
  -5  14  11        2.78       45.05     44.08 o 
  -4  14  11      178.35      118.91     48.91 o 
  -3  14  11        3.60        0.00     40.41 o 
  -2  14  11      169.46      208.95     52.76 o 
  -1  14  11       65.83       11.95     45.69 o 
  -5  15  11      406.60      372.68     69.55 o 
  -4  15  11     5531.13     5602.15    403.56 o 
  -3  15  11        0.75        0.00     61.44 o 
  -2  15  11     5424.15     5298.83    169.00 o 
  -9   0  12     3072.90     3653.77    173.24 o 
  -8   0  12     6469.86     6349.62    222.44 o 
  -7   0  12     1497.01     1523.98    103.70 o 
  -6   0  12     7964.05     8027.19    247.94 o 
  -5   0  12     1555.37     1542.85    107.67 o 
  -4   0  12     8453.50     9122.53    202.09 o 
  -3   0  12       35.38       44.06     54.58 o 
  -2   0  12     8726.84     8704.98    190.60 o 
  -1   0  12     2812.67     2721.62    101.29 o 
   0   0  12     4260.97     4527.02    135.09 o 
   1   0  12     5862.06     5350.37    150.76 o 
   2   0  12      510.70      577.05     89.66 o 
  -9   1  12        9.56        6.57     43.16 o 
  -8   1  12       32.65       58.90     44.21 o 
  -7   1  12        8.20        0.00     36.55 o 
  -6   1  12       24.11       44.61     39.55 o 
  -5   1  12       10.59       29.07     35.43 o 
  -4   1  12        0.68        4.17     28.92 o 
  -3   1  12        3.52        0.00     26.01 o 
  -2   1  12       24.10       39.39     27.93 o 
  -1   1  12        0.77        4.41     27.57 o 
   0   1  12        3.06       12.78     28.34 o 
   1   1  12       10.02        0.00     33.29 o 
   2   1  12       13.27        0.00     43.99 o 
  -9   2  12     3557.57     3720.09    123.98 o 
  -8   2  12     5704.49     5910.42    151.00 o 
  -7   2  12     1976.46     1932.49    125.30 o 
  -6   2  12     7811.09     8626.33    184.17 o 
  -5   2  12     1190.46     1200.04     57.09 o 
  -4   2  12     9047.12     8908.85    156.49 o 
  -3   2  12      339.83      233.01     55.56 o 
  -2   2  12     8598.05     8692.63    134.78 o 
  -1   2  12     2522.29     2721.41     97.17 o 
   0   2  12     4794.19     4746.33    111.83 o 
   1   2  12     4135.35     4066.12    105.19 o 
   2   2  12      677.49      563.49     54.37 o 
  -9   3  12      174.72       95.61     66.35 o 
  -8   3  12       67.52       52.26     42.30 o 
  -7   3  12        2.86        7.47     43.62 o 
  -6   3  12      135.84      171.17     45.14 o 
  -5   3  12        0.10        0.00     39.08 o 
  -4   3  12        7.48       40.41     39.31 o 
  -3   3  12      121.59      123.74     45.00 o 
  -2   3  12      120.30       65.97     40.12 o 
  -1   3  12      200.09      113.78     34.78 o 
   0   3  12        1.93       31.99     32.98 o 
   1   3  12       56.70       92.00     37.40 o 
   2   3  12       65.79       41.48     38.58 o 
  -9   4  12     3629.81     4155.35    132.28 o 
  -8   4  12     2965.28     3058.57    155.94 o 
  -7   4  12     3397.45     3171.14    154.07 o 
  -6   4  12     8228.78     8455.11    322.25 o 
  -5   4  12       69.49       97.04     50.05 o 
  -4   4  12     9498.37     9815.70    483.17 o 
  -3   4  12      392.95      419.55    105.37 o 
  -2   4  12     7741.25     7785.96    190.60 o 
  -1   4  12     1555.22     1564.05     79.98 o 
   0   4  12     5688.43     5798.55    124.89 o 
   1   4  12     4403.04     4326.65    110.95 o 
   2   4  12      596.46      641.52    136.93 o 
  -9   5  12      221.56      172.30     51.03 o 
  -8   5  12       53.79       24.70     40.64 o 
  -7   5  12       28.02       41.44     40.95 o 
  -6   5  12       30.64       73.58     42.64 o 
  -5   5  12       32.21       17.54     45.96 o 
  -4   5  12       90.98      149.49     62.57 o 
  -3   5  12       21.94       16.03     44.48 o 
  -2   5  12      208.84      108.21     53.76 o 
  -1   5  12        4.12        0.00     76.84 o 
   0   5  12       28.10       15.46     43.31 o 
   1   5  12      170.33      207.32     51.63 o 
  -9   6  12     4993.25     5033.11    211.53 o 
  -8   6  12     2512.29     2825.22    225.91 o 
  -7   6  12     2206.59     2552.52    100.52 o 
  -6   6  12     4767.30     4745.34    221.79 o 
  -5   6  12        8.18       13.41     41.24 o 
  -4   6  12    11523.53    11580.20    337.13 o 
  -3   6  12      226.94      246.40     59.06 o 
  -2   6  12     8222.30     8650.02    446.49 o 
  -1   6  12     1335.06     1388.96     79.43 o 
   0   6  12     4968.99     4767.30    143.47 o 
   1   6  12     4369.40     4619.41    143.32 o 
  -8   7  12       46.64        0.00     43.86 o 
  -7   7  12       12.78       11.53     43.82 o 
  -6   7  12        0.69       20.69     40.60 o 
  -5   7  12       37.99       49.29     40.35 o 
  -4   7  12      130.94      127.58     44.87 o 
  -3   7  12       11.21        0.00     37.44 o 
  -2   7  12        5.83       22.11     40.66 o 
  -1   7  12      116.34      103.47     66.35 o 
   0   7  12        0.32        0.00     43.57 o 
   1   7  12       99.57       37.85     49.27 o 
  -8   8  12     2733.37     2908.89    111.36 o 
  -7   8  12     1119.10     1257.75     77.30 o 
  -6   8  12     4332.95     4607.23    173.41 o 
  -5   8  12      228.79      262.81     51.50 o 
  -4   8  12     9843.29     9219.07    473.27 o 
  -3   8  12      263.53      332.61     56.30 o 
  -2   8  12     9474.80     9375.16    210.46 o 
  -1   8  12     1665.17     1530.45    147.59 o 
   0   8  12     3750.52     3653.31    163.82 o 
   1   8  12     3885.27     3820.55    131.63 o 
  -8   9  12        7.19       83.45     49.97 o 
  -7   9  12      195.73      136.17     47.49 o 
  -6   9  12       14.55        0.00     41.72 o 
  -5   9  12       79.53       75.07     67.06 o 
  -4   9  12        9.99       73.49     43.41 o 
  -3   9  12        1.10        8.33     41.59 o 
  -2   9  12      319.10      207.88     51.57 o 
  -1   9  12       81.14       23.91     43.85 o 
   0   9  12       32.32        7.55     43.67 o 
  -7  10  12     1082.31     1175.45    139.92 o 
  -6  10  12     5646.15     5697.18    381.00 o 
  -5  10  12      529.66      524.27     64.64 o 
  -4  10  12     7102.82     7527.60    512.96 o 
  -3  10  12       93.97       74.05     45.18 o 
  -2  10  12     8413.71     8749.43    376.47 o 
  -1  10  12     1532.53     1707.78     91.73 o 
   0  10  12     3160.63     3220.76    121.23 o 
  -7  11  12      146.26      189.94     75.52 o 
  -6  11  12       48.85       56.27     98.90 o 
  -5  11  12       12.59       25.52     59.68 o 
  -4  11  12       50.59       20.72     45.29 o 
  -3  11  12       55.56        0.00     82.64 o 
  -2  11  12       44.63       90.86     48.55 o 
  -1  11  12      115.54      122.41     56.49 o 
  -6  12  12     6618.47     6496.85    609.68 o 
  -5  12  12      545.49      537.75     95.43 o 
  -4  12  12     6524.25     6350.12    435.42 o 
  -3  12  12      101.24       98.65     55.17 o 
  -2  12  12     4985.18     4982.36    295.77 o 
  -5  13  12       35.53       19.78     48.07 o 
  -4  13  12        9.28       57.30     48.19 o 
  -3  13  12        9.92       41.85     48.03 o 
  -8   1  13     2330.75     2485.48    135.98 o 
  -6   1  13     6438.70     6637.77    164.13 o 
  -5   1  13      306.69      413.14     58.64 o 
  -4   1  13     6530.24     6637.13    167.47 o 
  -3   1  13      181.27      207.27     41.19 o 
  -2   1  13     5012.87     5156.40    121.11 o 
  -1   1  13     2091.81     2057.77     67.09 o 
   0   1  13     5309.16     5363.43    124.83 o 
  -8   2  13       50.05       91.06     66.66 o 
  -6   2  13      180.42      170.71     50.76 o 
  -5   2  13       30.91       19.16     51.07 o 
  -4   2  13        2.06       25.70     54.72 o 
  -3   2  13      136.44      104.58     38.48 o 
  -2   2  13       35.65       95.87     44.95 o 
  -1   2  13       94.54       50.28     45.73 o 
   0   2  13       51.44       33.26     46.46 o 
  -8   3  13     2131.08     2262.50    136.21 o 
  -6   3  13     7131.61     7542.45    254.10 o 
  -5   3  13       89.40      100.77     47.63 o 
  -4   3  13     5711.05     6264.71    163.84 o 
  -3   3  13      246.14      212.83     66.97 o 
  -2   3  13     3864.86     4193.85    241.59 o 
  -1   3  13     1648.31     1721.09     86.92 o 
   0   3  13     5421.15     5714.53    162.08 o 
  -6   4  13      184.44       86.71     50.82 o 
  -5   4  13       60.79        0.00     69.23 o 
  -4   4  13       41.54       76.32     46.22 o 
  -3   4  13      208.07      201.49     52.52 o 
  -2   4  13       55.46       97.21     47.56 o 
  -1   4  13       57.83       66.65     46.03 o 
   0   4  13      174.37      181.53     56.46 o 
  -7   5  13     3779.15     3532.71    194.96 o 
  -6   5  13     6059.91     6454.70    174.37 o 
  -5   5  13        4.65       13.91     46.52 o 
  -4   5  13     5488.43     5607.97    156.55 o 
  -3   5  13      267.40      292.02     56.96 o 
  -2   5  13     3781.06     4235.24    254.99 o 
  -1   5  13      850.84      886.74     73.04 o 
   0   5  13     4651.64     4678.87    151.18 o 
  -7   6  13       75.22       53.36     50.45 o 
  -6   6  13        0.24        6.08     46.24 o 
  -5   6  13      150.56      100.58     48.80 o 
  -4   6  13       80.89      120.76     51.80 o 
  -3   6  13        2.25       34.00     43.99 o 
  -2   6  13        0.42       51.38     44.80 o 
  -1   6  13       58.88       52.04     49.28 o 
  -7   7  13     2257.69     2445.87    105.37 o 
  -6   7  13     3881.83     4237.51    239.91 o 
  -5   7  13      117.91      107.40     49.67 o 
  -4   7  13     5376.48     5671.27    209.74 o 
  -3   7  13      325.96      347.17     57.78 o 
  -2   7  13     4757.93     4917.52    155.47 o 
  -1   7  13      802.43      944.55     76.07 o 
  -7   8  13       57.93       23.15     79.72 o 
  -6   8  13       12.01        0.00     45.16 o 
  -5   8  13       15.16        0.00     45.10 o 
  -4   8  13       16.50       90.88     48.40 o 
  -3   8  13       40.37        0.00     43.74 o 
  -2   8  13      593.15      466.93     65.58 o 
  -6   9  13     4232.95     4434.72    449.88 o 
  -5   9  13      367.90      399.16     66.10 o 
  -4   9  13     4390.27     4604.31    430.42 o 
  -3   9  13      178.93      162.37     53.02 o 
  -2   9  13     4825.89     5342.42    311.33 o 
  -5  10  13        1.27        0.00     49.01 o 
  -4  10  13        0.27        0.00     48.30 o 
  -3  10  13       29.00        0.00     48.15 o 
  -6   0  14     6683.95     7303.49    256.83 o 
  -5   0  14      166.08      116.95     71.73 o 
  -4   0  14     7051.97     7576.77    269.77 o 
  -3   0  14      116.04      139.40     71.03 o 
  -2   0  14     5390.91     5266.31    225.64 o 
  -6   1  14       25.71       72.32     57.74 o 
  -5   1  14       12.36        0.00     44.84 o 
  -4   1  14        1.38       98.48     59.96 o 
  -3   1  14        8.76        8.92     46.12 o 
  -6   2  14     6561.94     6624.93    245.60 o 
  -5   2  14       89.46      187.91     77.58 o 
  -4   2  14     6746.48     7548.93    269.84 o 
  -3   2  14       56.67      129.65     53.01 o 
  -6   3  14       64.07       40.70     68.77 o 
  -5   3  14        0.07       35.95     74.62 o 
  -4   3  14       14.77       61.16     52.62 o 
  -3   3  14       88.24       61.86     50.55 o 
  -5   4  14        3.04        0.00     50.23 o 
  -4   4  14     5406.31     5837.80    172.70 o 
  -3   4  14      142.88      182.69     53.86 o 
  -5   5  14       25.99       31.25     51.86 o 
  -4   5  14        9.49       49.05     50.49 o 
                                                 
